# Supplementary material for: Mendelian Randomization Analysis of Human Blood Metabolites and Sensorineural Hearing Loss
Source: Brain Behav. 2026 Jul 15;16(7):e71577. doi: 10.1002/brb3.71577 (PMC13373453; doi:10.1002/brb3.71577)
Supplement: Supplementary file 1 — Supplementary Materials: brb371577‐sup‐0001‐SuppMat.xls [file BRB3-16-e71577-s001.xls]

## Sheet: Cholesterol_to_total_lipids_rat
SNP	chr.exposure	pos.exposure	effect_allele.exposure	other_allele.exposure	eaf.exposure	beta.exposure	se.exposure	pval.exposure	ncase.exposure	ncontrol.exposure	samplesize.exposure	exposure	mr_keep.exposure	pval_origin.exposure	id.exposure	chr.outcome	pos.outcome	effect_allele.outcome	other_allele.outcome	eaf.outcome	beta.outcome	se.outcome	pval.outcome	ncase.outcome	ncontrol.outcome	samplesize.outcome	outcome	mr_keep.outcome	pval_origin.outcome	id.outcome	action	mr_keep	maf.exposure	pve.exposure	f.stat.exposure	sd.outcome	sd.exposure	prevalence.outcome	rsq.outcome	rsq.exposure	steiger_dir	steiger_pval	F.stat	r.exposure	r.outcome	Fstat1	R2_1	R2_2	R2_3
rs1057208	20	44563007	T	C	0.186275	-0.168876	0.00500706	1e-200	0	0	115078	Cholesterol_to_total_lipids_ratio_in_large_HDL_id_met_d_L_HDL_C_pct	TRUE	reported	met-d-L_HDL_C_pct	20	45934368	T	C	0.148876	0.00829511	0.0102819	0.419801	44745	437331	482076	Sensorineural_hearing_loss_R12	TRUE	reported	24WfaU	2	TRUE	0.186275	0.0097882721639101	1137.52965741542	7.13889724786387	1.69855239621915	0.09281731511214	2.6502215799092e-06	0.00978844061711047	TRUE	1.36584965906496e-194	17.4910273013812	0.00978844061711047	2.6502215799092e-06	1137.54942747447	0.00299667881395738	0.00864565883987149	0.0097882721639101
rs10642257	7	25992323	A	AAGGCC	0.839854	-0.0399972	0.00532538	1.10002e-14	0	0	115078	Cholesterol_to_total_lipids_ratio_in_large_HDL_id_met_d_L_HDL_C_pct	TRUE	reported	met-d-L_HDL_C_pct	7	25952703	A	AAGGCC	0.783689	-0.00288694	0.00898024	0.747849	44745	437331	482076	Sensorineural_hearing_loss_R12	TRUE	reported	24WfaU	2	TRUE	0.160146	0.000489951207989546	56.4092629971522	6.2351326720895	1.80653656232949	0.09281731511214	4.29456514191933e-07	0.000489959719080506	TRUE	5.83207158668496e-11	0.867367239792027	0.000489959719080506	4.29456514191933e-07	56.4102433799079	0.000131860753867492	0.000430337374229858	0.000489951207989546
rs1065853	19	45413233	T	G	0.080584	-0.252965	0.00717932	1e-200	0	0	115078	Cholesterol_to_total_lipids_ratio_in_large_HDL_id_met_d_L_HDL_C_pct	TRUE	reported	met-d-L_HDL_C_pct	19	44909976	T	G	0.0527127	0.00617657	0.0163038	0.704805	44745	437331	482076	Sensorineural_hearing_loss_R12	TRUE	reported	24WfaU	2	TRUE	0.080584	0.0106733719409042	1241.49994009675	11.3200043717331	2.43545138049555	0.09281731511214	5.79045872149096e-07	0.0106735554622138	TRUE	5.20275172771226e-216	19.0897083037239	0.0106735554622138	5.79045872149096e-07	1241.52151714044	0.00159864789149312	0.00948225755473903	0.0106733719409042
rs10750766	11	65473798	A	C	0.70979	-0.0274099	0.00428822	2.5e-10	0	0	115078	Cholesterol_to_total_lipids_ratio_in_large_HDL_id_met_d_L_HDL_C_pct	TRUE	reported	met-d-L_HDL_C_pct	11	65706327	A	C	0.736993	0.0071961	0.00834508	0.388513	44745	437331	482076	Sensorineural_hearing_loss_R12	TRUE	reported	24WfaU	2	TRUE	0.29021	0.000354906799020135	40.8557547891949	5.79413033050349	1.45469923598177	0.09281731511214	3.05102126361488e-06	0.000354912965046726	TRUE	1.88496062855073e-07	0.628211420931219	0.000354912965046726	3.05102126361488e-06	40.8565	0.000146265104573132	0.000309518881613444	0.000354906799020135
rs10773049	12	124506631	C	T	0.393096	0.0310254	0.00399034	5.10035e-15	0	0	115078	Cholesterol_to_total_lipids_ratio_in_large_HDL_id_met_d_L_HDL_C_pct	TRUE	reported	met-d-L_HDL_C_pct	12	124022084	C	T	0.424661	0.00193937	0.00745247	0.794685	44745	437331	482076	Sensorineural_hearing_loss_R12	TRUE	reported	24WfaU	2	TRUE	0.393096	0.000525042654622081	60.451548164615	5.17437609515635	1.35364896141231	0.09281731511214	2.79324433594582e-07	0.000525051774976978	TRUE	8.84290722398924e-12	0.92952273592626	0.000525051774976978	2.79324433594582e-07	60.4525988015535	0.000250652066907107	0.000459286202594427	0.000525042654622081
rs10774625	12	111910219	G	A	0.502837	0.0261114	0.003899	4.10015e-13	0	0	115078	Cholesterol_to_total_lipids_ratio_in_large_HDL_id_met_d_L_HDL_C_pct	TRUE	reported	met-d-L_HDL_C_pct	12	111472415	G	A	0.570673	-0.0114379	0.00741911	0.123151	44745	437331	482076	Sensorineural_hearing_loss_R12	TRUE	reported	24WfaU	2	TRUE	0.497163	0.000389576109305065	44.8483321931543	5.15121368235436	1.32266355762832	0.09281731511214	9.74283608003745e-06	0.000389582877429385	TRUE	4.07580912640005e-07	0.689602594269242	0.000389582877429385	9.74283608003745e-06	44.8491116490303	0.000194857695495019	0.000340891629867446	0.000389576109305065
rs10786114	10	95309022	T	C	0.875672	0.0390608	0.00590665	2.30001e-10	0	0	115078	Cholesterol_to_total_lipids_ratio_in_large_HDL_id_met_d_L_HDL_C_pct	TRUE	reported	met-d-L_HDL_C_pct	10	93549265	T	C	0.857723	-0.0141085	0.0105442	0.180884	44745	437331	482076	Sensorineural_hearing_loss_R12	TRUE	reported	24WfaU	2	TRUE	0.124328	0.000379876543489513	43.7312856082184	7.32102	2.00372164725963	0.09281731511214	7.38349088273263e-06	0.000379883143166853	TRUE	3.16820942760236e-07	0.672426521375967	0.000379883143166853	7.38349088273263e-06	43.7320456500274	8.27461685686583e-05	0.000332217628569536	0.000379876543489513
rs11077783	17	73275747	A	G	0.682425	-0.024101	0.00423902	2e-08	0	0	115078	Cholesterol_to_total_lipids_ratio_in_large_HDL_id_met_d_L_HDL_C_pct	TRUE	reported	met-d-L_HDL_C_pct	17	75279666	A	G	0.740112	0.0095295	0.00838214	0.255588	44745	437331	482076	Sensorineural_hearing_loss_R12	TRUE	reported	24WfaU	2	TRUE	0.317575	0.000280817981887586	32.3244873810077	5.81986171594838	1.43800904694988	0.09281731511214	5.30937138956436e-06	0.000280822861082583	TRUE	1.05379087014254e-05	0.497031868662639	0.000280822861082583	5.30937138956436e-06	32.3250491747333	0.000121752565060222	0.000251768479037738	0.000280817981887586
rs11207994	1	63047987	T	C	0.350929	0.0584517	0.00407809	3.59998e-47	0	0	115078	Cholesterol_to_total_lipids_ratio_in_large_HDL_id_met_d_L_HDL_C_pct	TRUE	reported	met-d-L_HDL_C_pct	1	62582316	T	C	0.263615	-0.0154666	0.00834047	0.063681	44745	437331	482076	Sensorineural_hearing_loss_R12	TRUE	reported	24WfaU	2	TRUE	0.350929	0.00178202487391546	205.434383572179	5.79092952945382	1.38341652416734	0.09281731511214	1.41149758313422e-05	0.0017820557899919	TRUE	9.02861103462226e-32	3.15882613545887	0.0017820557899919	1.41149758313422e-05	205.43795398449	0.000813260793337906	0.00155645207715827	0.00178202487391546
rs113563886	16	67947158	C	T	0.116669	0.0385205	0.00609385	2.49977e-11	0	0	115078	Cholesterol_to_total_lipids_ratio_in_large_HDL_id_met_d_L_HDL_C_pct	TRUE	reported	met-d-L_HDL_C_pct	16	67913255	C	T	0.153971	-0.00442141	0.0101853	0.664217	44745	437331	482076	Sensorineural_hearing_loss_R12	TRUE	reported	24WfaU	2	TRUE	0.116669	0.000347102095416749	39.9569898870942	7.07182623237611	2.06722578113704	0.09281731511214	7.74046287174047e-07	0.000347108125894233	TRUE	6.26524427043603e-08	0.614391718440222	0.000347108125894233	7.74046287174047e-07	39.9576843323284	7.15676816980066e-05	0.000305838936245507	0.000347102095416749
rs11429307	5	55857025	G	GT	0.808481	0.0543356	0.00496415	4.00037e-29	0	0	115078	Cholesterol_to_total_lipids_ratio_in_large_HDL_id_met_d_L_HDL_C_pct	TRUE	reported	met-d-L_HDL_C_pct	5	56561198	G	GT	0.865253	-0.00271438	0.0107818	0.80123	44745	437331	482076	Sensorineural_hearing_loss_R12	TRUE	reported	24WfaU	2	TRUE	0.191519	0.00104000381862307	119.804076128529	7.4859862814284	1.68399597322406	0.09281731511214	2.6111084363164e-07	0.00104002187490226	TRUE	3.77390142480302e-22	1.84214657852704	0.00104002187490226	2.6111084363164e-07	119.806158301634	0.000322402585556397	0.000914282934188514	0.00104000381862307
rs116843064	19	8429323	A	G	0.019852	0.231044	0.0139592	5.60015e-63	0	0	115078	Cholesterol_to_total_lipids_ratio_in_large_HDL_id_met_d_L_HDL_C_pct	TRUE	reported	met-d-L_HDL_C_pct	19	8364439	A	G	0.0272886	-0.00720803	0.0224441	0.748092	44745	437331	482076	Sensorineural_hearing_loss_R12	TRUE	reported	24WfaU	2	TRUE	0.019852	0.00237488944198891	273.943362625919	15.5833186201754	4.7354001368672	0.09281731511214	4.19198538118503e-07	0.00237493061911089	TRUE	1.03311503503405e-48	4.21224255867667	0.00237493061911089	4.19198538118503e-07	273.948123711856	9.26407249826326e-05	0.00207737695624728	0.00237488944198891
rs116881820	19	45397952	C	T	0.026043	0.063929	0.0122624	3.69999e-08	0	0	115078	Cholesterol_to_total_lipids_ratio_in_large_HDL_id_met_d_L_HDL_C_pct	TRUE	reported	met-d-L_HDL_C_pct	19	44894695	C	T	0.0225576	0.0248551	0.0250306	0.320714	44745	437331	482076	Sensorineural_hearing_loss_R12	TRUE	reported	24WfaU	2	TRUE	0.026043	0.000236129364070108	27.1792405165108	17.3791693609529	4.15979215415786	0.09281731511214	4.1403285602267e-06	0.000236133466986546	TRUE	4.82734642566034e-05	0.417916873468809	0.000236133466986546	4.1403285602267e-06	27.1797128867795	1.19815595110383e-05	0.000207327357351667	0.000236129364070108
rs117209788	12	124014251	T	C	0.090952	-0.0429322	0.00677553	3.2e-10	0	0	115078	Cholesterol_to_total_lipids_ratio_in_large_HDL_id_met_d_L_HDL_C_pct	TRUE	reported	met-d-L_HDL_C_pct	12	123529704	T	C	0.0435143	-0.0231794	0.0179913	0.197617	44745	437331	482076	Sensorineural_hearing_loss_R12	TRUE	reported	24WfaU	2	TRUE	0.090952	0.000348767447543563	40.1487653759452	12.4916641919775	2.29847309941457	0.09281731511214	6.79725276860181e-06	0.000348773506944423	TRUE	9.67267867962823e-07	0.617340520952194	0.000348773506944423	6.79725276860181e-06	40.1494631542027	5.76921205030821e-05	0.000304786237356353	0.000348767447543563
rs12218613	10	65390634	C	T	0.57717	0.0206233	0.00395847	2.69998e-08	0	0	115078	Cholesterol_to_total_lipids_ratio_in_large_HDL_id_met_d_L_HDL_C_pct	TRUE	reported	met-d-L_HDL_C_pct	10	63630874	C	T	0.69484	-0.010395	0.00797821	0.192602	44745	437331	482076	Sensorineural_hearing_loss_R12	TRUE	reported	24WfaU	2	TRUE	0.42283	0.000235812527548049	27.1427630236725	5.53940627820539	1.34283765400487	0.09281731511214	6.96433879202868e-06	0.000235816624960525	TRUE	0.000105959376112236	0.417355983632696	0.000235816624960525	6.96433879202868e-06	27.143234759969	0.000115124785915203	0.000207594506556674	0.000235812527548049
rs1260326	2	27730940	C	T	0.603982	0.0757377	0.0039769	6.70039e-83	0	0	115078	Cholesterol_to_total_lipids_ratio_in_large_HDL_id_met_d_L_HDL_C_pct	TRUE	reported	met-d-L_HDL_C_pct	2	27508073	C	T	0.650237	-0.00634788	0.00772352	0.411139	44745	437331	482076	Sensorineural_hearing_loss_R12	TRUE	reported	24WfaU	2	TRUE	0.396018	0.00314178145296332	362.683113560695	5.36257069917249	1.34908969026213	0.09281731511214	2.78562890140936e-06	0.00314183588499938	TRUE	7.7612204223054e-62	5.57673393364843	0.00314183588499938	2.78562890140936e-06	362.689416927401	0.00150768806009887	0.00274405708846526	0.00314178145296332
rs12720828	2	21241744	T	C	0.175784	-0.0362387	0.00511342	2.99985e-12	0	0	115078	Cholesterol_to_total_lipids_ratio_in_large_HDL_id_met_d_L_HDL_C_pct	TRUE	reported	met-d-L_HDL_C_pct	2	21018872	T	C	0.19628	0.00313436	0.00927563	0.735428	44745	437331	482076	Sensorineural_hearing_loss_R12	TRUE	reported	24WfaU	2	TRUE	0.175784	0.000436255060735929	50.2243980170552	6.44022695019438	1.73463305689864	0.09281731511214	4.71085657715212e-07	0.00043626263946197	TRUE	7.37049464530756e-10	0.772266737122031	0.00043626263946197	4.71085657715212e-07	50.2252709079797	0.000126467915920161	0.000380535868572686	0.000436255060735929
rs13107325	4	103188709	T	C	0.074284	-0.0469355	0.00742428	3.59998e-11	0	0	115078	Cholesterol_to_total_lipids_ratio_in_large_HDL_id_met_d_L_HDL_C_pct	TRUE	reported	met-d-L_HDL_C_pct	4	102267552	T	C	0.0140482	0.0364537	0.0310846	0.240906	44745	437331	482076	Sensorineural_hearing_loss_R12	TRUE	reported	24WfaU	2	TRUE	0.074284	0.000347177125973957	39.9656301011754	21.5825640582917	2.5185495249112	0.09281731511214	5.59472411848466e-06	0.000347183157754553	TRUE	7.08944738818985e-07	0.614524573192095	0.000347183157754553	5.59472411848466e-06	39.966324696575	4.77644689973479e-05	0.000302974407302424	0.000347177125973957
rs13389219	2	165528876	T	C	0.392528	0.0439826	0.00398574	1.10002e-29	0	0	115078	Cholesterol_to_total_lipids_ratio_in_large_HDL_id_met_d_L_HDL_C_pct	TRUE	reported	met-d-L_HDL_C_pct	2	164672366	T	C	0.348729	-0.0125134	0.00772666	0.105338	44745	437331	482076	Sensorineural_hearing_loss_R12	TRUE	reported	24WfaU	2	TRUE	0.392528	0.00105704201902047	121.769	5.3647508543343	1.35208849658412	0.09281731511214	1.08097904239884e-05	0.0010570603707995	TRUE	5.05857864640297e-19	1.87235807808416	0.0010570603707995	1.08097904239884e-05	121.770998526979	0.000504636272718677	0.000922547422217209	0.00105704201902047
rs141820146	19	11209757	CCAAA	C	0.124925	-0.0392201	0.00594839	3.19963e-11	0	0	115078	Cholesterol_to_total_lipids_ratio_in_large_HDL_id_met_d_L_HDL_C_pct	TRUE	reported	met-d-L_HDL_C_pct	19	11099081	CCAAA	C	0.102622	0.011182	0.0121191	0.356174	44745	437331	482076	Sensorineural_hearing_loss_R12	TRUE	reported	24WfaU	2	TRUE	0.124925	0.000377626258979446	43.4721355982546	8.41449631260633	2.01788116941798	0.09281731511214	3.50005491007413e-06	0.000377632819576876	TRUE	8.62638903493724e-08	0.668441746236365	0.000377632819576876	3.50005491007413e-06	43.4728911360835	8.25944467812738e-05	0.000336311736744804	0.000377626258979446
rs144018203	11	116916060	C	G	0.010654	-0.198587	0.0197044	4.00037e-26	0	0	115078	Cholesterol_to_total_lipids_ratio_in_large_HDL_id_met_d_L_HDL_C_pct	TRUE	reported	met-d-L_HDL_C_pct	11	117045344	C	G	0.00446079	-0.0484655	0.0561715	0.38824	44745	437331	482076	Sensorineural_hearing_loss_R12	TRUE	reported	24WfaU	2	TRUE	0.010654	0.000881860191857967	101.570514431591	39.0008234624326	6.68435286097241	0.09281731511214	3.17071089193517e-06	0.000881875504911966	TRUE	1.72140119191565e-17	1.5617813824519	0.000881875504911966	3.17071089193517e-06	101.572279708703	1.86068897710747e-05	0.000831366499882444	0.000881860191857967
rs17052058	3	52344680	G	A	0.180833	0.027673	0.00505057	4.09996e-08	0	0	115078	Cholesterol_to_total_lipids_ratio_in_large_HDL_id_met_d_L_HDL_C_pct	TRUE	reported	met-d-L_HDL_C_pct	3	52310664	G	A	0.0996448	0.00945025	0.0122086	0.438893	44745	437331	482076	Sensorineural_hearing_loss_R12	TRUE	reported	24WfaU	2	TRUE	0.180833	0.000260811122118504	30.0209304814748	8.47663767788744	1.71331235810486	0.09281731511214	2.43542950931045e-06	0.000260815653786245	TRUE	8.70277762995018e-06	0.461611625895905	0.000260815653786245	2.43542950931045e-06	30.0214522397995	7.72893264682565e-05	0.000226878121472542	0.000260811122118504
rs174554	11	61579463	G	A	0.341706	-0.0690302	0.00409437	1.59993e-68	0	0	115078	Cholesterol_to_total_lipids_ratio_in_large_HDL_id_met_d_L_HDL_C_pct	TRUE	reported	met-d-L_HDL_C_pct	11	61811991	G	A	0.412581	0.017357	0.00745299	0.019866	44745	437331	482076	Sensorineural_hearing_loss_R12	TRUE	reported	24WfaU	2	TRUE	0.341706	0.00246399807234608	284.247	5.17473713996022	1.38893921273318	0.09281731511214	2.21931225639755e-05	0.00246404079066581	TRUE	9.31513228046478e-43	4.37068122013335	0.00246404079066581	2.21931225639755e-05	284.252367454911	0.00111125641757764	0.00214378269235577	0.00246399807234608
rs190543502	15	43757184	C	T	0.024112	-0.142863	0.0128024	1.69981e-29	0	0	115078	Cholesterol_to_total_lipids_ratio_in_large_HDL_id_met_d_L_HDL_C_pct	TRUE	reported	met-d-L_HDL_C_pct	15	43464986	C	T	0.00395606	0.0299033	0.0589397	0.611906	44745	437331	482076	Sensorineural_hearing_loss_R12	TRUE	reported	24WfaU	2	TRUE	0.024112	0.0010809229770651	124.522892164054	40.9228315894847	4.34297715572731	0.09281731511214	1.07101138313601e-06	0.00108094174300348	TRUE	2.75787344530834e-22	1.91470463410785	0.00108094174300348	1.07101138313601e-06	124.525056349326	5.09246027475711e-05	0.000960511877783443	0.0010809229770651
rs191555775	6	161005389	T	A	0.106388	-0.0777365	0.00633515	1.10002e-36	0	0	115078	Cholesterol_to_total_lipids_ratio_in_large_HDL_id_met_d_L_HDL_C_pct	TRUE	reported	met-d-L_HDL_C_pct	6	161005389	T	A	0.0998012	0.00853327	0.0122556	0.486257	44745	437331	482076	Sensorineural_hearing_loss_R12	TRUE	reported	24WfaU	2	TRUE	0.106388	0.00130670030449832	150.56658964899	8.50927057362165	2.14908233831984	0.09281731511214	1.98850099799606e-06	0.00130672298503656	TRUE	3.21575316803877e-26	2.31516102728263	0.00130672298503656	1.98850099799606e-06	150.569206468998	0.000248780014355484	0.00114900415354696	0.00130670030449832
rs2035403	4	88018991	G	A	0.398324	-0.0283634	0.00397557	1.80011e-14	0	0	115078	Cholesterol_to_total_lipids_ratio_in_large_HDL_id_met_d_L_HDL_C_pct	TRUE	reported	met-d-L_HDL_C_pct	4	87097839	G	A	0.400478	0.013937	0.00750968	0.0634731	44745	437331	482076	Sensorineural_hearing_loss_R12	TRUE	reported	24WfaU	2	TRUE	0.398324	0.000442113131944604	50.8991139383338	5.21409796675112	1.3486385123879	0.09281731511214	1.41754789364668e-05	0.00044212081239343	TRUE	1.42360360477263e-07	0.782641389354461	0.00044212081239343	1.41754789364668e-05	50.8999985556986	0.000212009158952666	0.000385607736004068	0.000442113131944604
rs2175055	9	1033354	T	C	0.308257	-0.0230571	0.00424539	2.99999e-08	0	0	115078	Cholesterol_to_total_lipids_ratio_in_large_HDL_id_met_d_L_HDL_C_pct	TRUE	reported	met-d-L_HDL_C_pct	9	1033354	T	C	0.332432	0.00143686	0.0077906	0.853672	44745	437331	482076	Sensorineural_hearing_loss_R12	TRUE	reported	24WfaU	2	TRUE	0.308257	0.000256253951876217	29.4962382937358	5.40914547887144	1.44016995150543	0.09281731511214	1.39267151070265e-07	0.00025625840438212	TRUE	1.88076585053909e-06	0.45354378755803	0.00025625840438212	1.39267151070265e-07	29.4967509330054	0.000109312440848506	0.000226723784604779	0.000256253951876217
rs2302263	11	64021821	T	C	0.088118	-0.0484209	0.00688522	1.10002e-12	0	0	115078	Cholesterol_to_total_lipids_ratio_in_large_HDL_id_met_d_L_HDL_C_pct	TRUE	reported	met-d-L_HDL_C_pct	11	64254349	T	C	0.128065	-0.0110808	0.0110037	0.313933	44745	437331	482076	Sensorineural_hearing_loss_R12	TRUE	reported	24WfaU	2	TRUE	0.088118	0.000429587028060242	49.456402670102	7.64005520830972	2.33568340093707	0.09281731511214	4.16750852192559e-06	0.000429594490997428	TRUE	1.22623300884575e-08	0.760457789994083	0.000429594490997428	4.16750852192559e-06	49.4572622134068	6.90670706142927e-05	0.000376789667675515	0.000429587028060242
rs28807203	19	45173951	C	A	0.049209	-0.0624949	0.00903924	1.80011e-12	0	0	115078	Cholesterol_to_total_lipids_ratio_in_large_HDL_id_met_d_L_HDL_C_pct	TRUE	reported	met-d-L_HDL_C_pct	19	44670679	C	A	0.0638563	-0.000846314	0.0150575	0.955178	44745	437331	482076	Sensorineural_hearing_loss_R12	TRUE	reported	24WfaU	2	TRUE	0.049209	0.000415195521159095	47.7988856761531	10.4546771812321	3.06639480293824	0.09281731511214	1.30145999709152e-08	0.000415202734185805	TRUE	6.54455607924194e-10	0.734971267682625	0.000415202734185805	1.30145999709152e-08	47.7997164121133	3.88680374022356e-05	0.000365467491521315	0.000415195521159095
rs2925979	16	81534790	C	T	0.69893	0.037318	0.00423344	1.10002e-18	0	0	115078	Cholesterol_to_total_lipids_ratio_in_large_HDL_id_met_d_L_HDL_C_pct	TRUE	reported	met-d-L_HDL_C_pct	16	81501185	C	T	0.677575	-0.0135314	0.00786019	0.0851589	44745	437331	482076	Sensorineural_hearing_loss_R12	TRUE	reported	24WfaU	2	TRUE	0.30107	0.000674783483143997	77.7038173588096	5.45746299406599	1.43612	0.09281731511214	1.21587177191985e-05	0.00067479520284476	TRUE	7.0542722524251e-12	1.19479925818596	0.00067479520284476	1.21587177191985e-05	77.7051678370563	0.000284176890334719	0.000586094817182817	0.000674783483143997
rs2927468	19	45357939	G	A	0.523267	0.0295048	0.00394596	6.09958e-15	0	0	115078	Cholesterol_to_total_lipids_ratio_in_large_HDL_id_met_d_L_HDL_C_pct	TRUE	reported	met-d-L_HDL_C_pct	19	44854682	G	A	0.525281	-0.000426878	0.0073802	0.953875	44745	437331	482076	Sensorineural_hearing_loss_R12	TRUE	reported	24WfaU	2	TRUE	0.476733	0.000485597837475326	55.9078054547374	5.12419781058802	1.33859386813517	0.09281731511214	1.38120250060204e-08	0.000485606272979308	TRUE	2.3595321922619e-11	0.859656664944431	0.000485606272979308	1.38120250060204e-08	55.908777122252	0.000242390863243781	0.000434324079473047	0.000485597837475326
rs2943654	2	227112754	T	C	0.64513	-0.045196	0.00405788	1.50003e-29	0	0	115078	Cholesterol_to_total_lipids_ratio_in_large_HDL_id_met_d_L_HDL_C_pct	TRUE	reported	met-d-L_HDL_C_pct	2	226248038	T	C	0.640063	0.00948007	0.00764507	0.214967	44745	437331	482076	Sensorineural_hearing_loss_R12	TRUE	reported	24WfaU	2	TRUE	0.35487	0.00107681572146549	124.049224118129	5.30810153597357	1.37656065586786	0.09281731511214	6.29348323583285e-06	0.00107683441617454	TRUE	2.44635083587633e-20	1.90742135962875	0.00107683441617454	6.29348323583285e-06	124.051380071136	0.000493578023919278	0.000935290493612103	0.00107681572146549
rs3092498	20	44055710	C	T	0.517387	0.0230932	0.00392558	1.09999e-08	0	0	115078	Cholesterol_to_total_lipids_ratio_in_large_HDL_id_met_d_L_HDL_C_pct	TRUE	reported	met-d-L_HDL_C_pct	20	45427070	C	T	0.524523	-0.00387118	0.00740328	0.601044	44745	437331	482076	Sensorineural_hearing_loss_R12	TRUE	reported	24WfaU	2	TRUE	0.482613	0.000300633712735038	34.6061288957106	5.14022264534431	1.33168033048335	0.09281731511214	1.13606138171664e-06	0.000300638936123591	TRUE	7.03260052689327e-07	0.53211513331906	0.000300638936123591	1.13606138171664e-06	34.6067303439516	0.000150180237796021	0.000266325504140828	0.000300633712735038
rs3130521	6	31196376	C	T	0.616082	-0.0238788	0.00401269	2.19999e-09	0	0	115078	Cholesterol_to_total_lipids_ratio_in_large_HDL_id_met_d_L_HDL_C_pct	TRUE	reported	met-d-L_HDL_C_pct	6	31228599	C	T	0.665436	-0.00545934	0.00777297	0.482462	44745	437331	482076	Sensorineural_hearing_loss_R12	TRUE	reported	24WfaU	2	TRUE	0.383918	0.000307629407531494	35.4116553676547	5.39690467138646	1.36123078508838	0.09281731511214	2.01690953218577e-06	0.000307634752429997	TRUE	8.94097507517946e-07	0.544501171275005	0.000307634752429997	2.01690953218577e-06	35.4122708157997	0.000145568853589746	0.000269731698122121	0.000307629407531494
rs328	8	19819724	G	C	0.10031	0.149778	0.00645876	3.89942e-122	0	0	115078	Cholesterol_to_total_lipids_ratio_in_large_HDL_id_met_d_L_HDL_C_pct	TRUE	reported	met-d-L_HDL_C_pct	8	19962213	G	C	0.088564	-0.0020004	0.0128652	0.876436	44745	437331	482076	Sensorineural_hearing_loss_R12	TRUE	reported	24WfaU	2	TRUE	0.10031	0.00465136776548202	537.762126400847	8.9325261744637	2.19101474210502	0.09281731511214	9.81835114207523e-08	0.00465144822938707	TRUE	2.09548042861992e-95	8.26880598075782	0.00465144822938707	9.81835114207523e-08	537.771472609029	0.000843475697877633	0.00404914355025591	0.00465136776548202
rs3741521	12	125264293	A	G	0.669711	-0.0303186	0.0042175	2.90001e-14	0	0	115078	Cholesterol_to_total_lipids_ratio_in_large_HDL_id_met_d_L_HDL_C_pct	TRUE	reported	met-d-L_HDL_C_pct	12	124779747	A	G	0.570426	0.00336462	0.00747378	0.652573	44745	437331	482076	Sensorineural_hearing_loss_R12	TRUE	reported	24WfaU	2	TRUE	0.330289	0.000448870240316597	51.6773882163403	5.18917198894563	1.43070878540586	0.09281731511214	8.43199785916707e-07	0.000448878038098104	TRUE	6.4643383576337e-10	0.794608388681323	0.000448878038098104	8.43199785916707e-07	51.6782863599709	0.000198667733300633	0.000406658472211853	0.000448870240316597
rs3764261	16	56993324	A	C	0.324423	0.177549	0.00415089	1e-200	0	0	115078	Cholesterol_to_total_lipids_ratio_in_large_HDL_id_met_d_L_HDL_C_pct	TRUE	reported	met-d-L_HDL_C_pct	16	56959412	A	C	0.278558	0.00114263	0.00817754	0.888875	44745	437331	482076	Sensorineural_hearing_loss_R12	TRUE	reported	24WfaU	2	TRUE	0.324423	0.0156498904045211	1829.5591889869	5.67780447196498	1.40811257623078	0.09281731511214	7.97535047253058e-08	0.0156501581400549	TRUE	0	28.1318992568263	0.0156501581400549	7.97535047253058e-08	1829.59098639364	0.00696912403094432	0.0138182469057307	0.0156498904045211
rs3860847	8	126631799	A	G	0.212511	-0.0358349	0.00478	4.10015e-14	0	0	115078	Cholesterol_to_total_lipids_ratio_in_large_HDL_id_met_d_L_HDL_C_pct	TRUE	reported	met-d-L_HDL_C_pct	8	125619555	A	G	0.214183	-0.00343757	0.00904359	0.703863	44745	437331	482076	Sensorineural_hearing_loss_R12	TRUE	reported	24WfaU	2	TRUE	0.212511	0.000488148819035568	56.2016482675667	6.27911764963764	1.62152649537404	0.09281731511214	6.0454796708987e-07	0.000488157298831974	TRUE	8.12286266656368e-11	0.864174887944603	0.000488157298831974	6.0454796708987e-07	56.2026250420161	0.000163463277241136	0.000429801869726194	0.000488148819035568
rs4076834	2	44081627	G	T	0.064236	-0.0490733	0.00794454	8.9e-10	0	0	115078	Cholesterol_to_total_lipids_ratio_in_large_HDL_id_met_d_L_HDL_C_pct	TRUE	reported	met-d-L_HDL_C_pct	2	43854488	G	T	0.0836944	0.0258725	0.0133353	0.0523612	44745	437331	482076	Sensorineural_hearing_loss_R12	TRUE	reported	24WfaU	2	TRUE	0.064236	0.000331449020202699	38.1544737117739	9.25892456349888	2.69503809697884	0.09281731511214	1.56037241875895e-05	0.000331454778817177	TRUE	1.38852908475333e-05	0.586675641388356	0.000331454778817177	1.56037241875895e-05	38.155136829604	3.98598379094273e-05	0.000289511184217342	0.000331449020202699
rs4519692	3	49873188	T	C	0.322246	-0.0245967	0.00415928	9.40005e-09	0	0	115078	Cholesterol_to_total_lipids_ratio_in_large_HDL_id_met_d_L_HDL_C_pct	TRUE	reported	met-d-L_HDL_C_pct	3	49835755	T	C	0.253258	0.011488	0.00845863	0.17442	44745	437331	482076	Sensorineural_hearing_loss_R12	TRUE	reported	24WfaU	2	TRUE	0.322246	0.000303803733745266	34.9711428282348	5.87297001796349	1.41095872838479	0.09281731511214	7.58648878047887e-06	0.000303809012194907	TRUE	7.69084242606638e-06	0.53772770668587	0.000303809012194907	7.58648878047887e-06	34.9717506203518	0.000132743935037359	0.000264267227627875	0.000303803733745266
rs4656292	1	161194641	G	A	0.619566	-0.029435	0.00401729	1.50003e-13	0	0	115078	Cholesterol_to_total_lipids_ratio_in_large_HDL_id_met_d_L_HDL_C_pct	TRUE	reported	met-d-L_HDL_C_pct	1	161224851	G	A	0.603388	0.00165034	0.00754154	0.82678	44745	437331	482076	Sensorineural_hearing_loss_R12	TRUE	reported	24WfaU	2	TRUE	0.380434	0.000466301538148698	53.6851492716807	5.23621890415734	1.36279124991656	0.09281731511214	1.98121129041303e-07	0.000466309638605739	TRUE	1.1398553912694e-10	0.825480378000176	0.000466309638605739	1.98121129041303e-07	53.6860823098341	0.0002199207984573	0.000408436904882433	0.000466301538148698
rs4760259	12	57860826	C	T	0.681954	0.0242289	0.00418341	5.19996e-10	0	0	115078	Cholesterol_to_total_lipids_ratio_in_large_HDL_id_met_d_L_HDL_C_pct	TRUE	reported	met-d-L_HDL_C_pct	12	57467043	C	T	0.566877	-0.00546448	0.0074368	0.462468	44745	437331	482076	Sensorineural_hearing_loss_R12	TRUE	reported	24WfaU	2	TRUE	0.318046	0.000291398732091879	33.5427748162574	5.16349614885518	1.41914438410307	0.09281731511214	2.22852908360382e-06	0.000291403795073168	TRUE	2.04933441605021e-06	0.515764653915288	0.000291403795073168	2.22852908360382e-06	33.5433577835975	0.000126441384829081	0.000254649254799141	0.000291398732091879
rs58542926	19	19379549	T	C	0.074402	0.0447729	0.00742026	6.4e-09	0	0	115078	Cholesterol_to_total_lipids_ratio_in_large_HDL_id_met_d_L_HDL_C_pct	TRUE	reported	met-d-L_HDL_C_pct	19	19268740	T	C	0.0638139	0.00303441	0.0150107	0.8398	44745	437331	482076	Sensorineural_hearing_loss_R12	TRUE	reported	24WfaU	2	TRUE	0.074402	0.000316273293827537	36.4069801160172	10.422183148884	2.51718581434396	0.09281731511214	1.67204297178099e-07	0.000316278788861485	TRUE	1.18069581111151e-07	0.559805609479196	0.000316278788861485	1.67204297178099e-07	36.4076128627258	4.35749514803088e-05	0.000276100671841292	0.000316273293827537
rs6658257	1	93820684	G	A	0.602146	-0.0237981	0.00397977	1.09999e-09	0	0	115078	Cholesterol_to_total_lipids_ratio_in_large_HDL_id_met_d_L_HDL_C_pct	TRUE	reported	met-d-L_HDL_C_pct	1	93355127	G	A	0.629094	0.00708982	0.007609	0.351457	44745	437331	482076	Sensorineural_hearing_loss_R12	TRUE	reported	24WfaU	2	TRUE	0.397854	0.000310628565916164	35.756999996999	5.28305752428989	1.35006328462233	0.09281731511214	3.56508411735116e-06	0.000310633962907268	TRUE	1.61066020554373e-06	0.549811303016071	0.000310633962907268	3.56508411735116e-06	35.757621447171	0.000148878452893685	0.000271356419629983	0.000310628565916164
rs668459	6	139835689	T	C	0.590334	0.0288998	0.00395376	2.90001e-13	0	0	115078	Cholesterol_to_total_lipids_ratio_in_large_HDL_id_met_d_L_HDL_C_pct	TRUE	reported	met-d-L_HDL_C_pct	6	139514552	T	C	0.517051	-0.00279759	0.00735202	0.70356	44745	437331	482076	Sensorineural_hearing_loss_R12	TRUE	reported	24WfaU	2	TRUE	0.409666	0.000464061111996744	53.4270899589144	5.1046319594861	1.3412398737134	0.09281731511214	5.94051420525602e-07	0.000464069173551813	TRUE	2.41936956130904e-10	0.821512373776686	0.000464069173551813	5.94051420525602e-07	53.4280185120438	0.000224561073799934	0.000403968394688127	0.000464061111996744
rs675849	9	15298666	C	T	0.860645	0.0330224	0.00563104	4.20001e-09	0	0	115078	Cholesterol_to_total_lipids_ratio_in_large_HDL_id_met_d_L_HDL_C_pct	TRUE	reported	met-d-L_HDL_C_pct	9	15298668	C	T	0.898369	0.00848427	0.012102	0.483262	44745	437331	482076	Sensorineural_hearing_loss_R12	TRUE	reported	24WfaU	2	TRUE	0.139355	0.000298756917172688	34.390025258492	8.40262349309452	1.91022605784749	0.09281731511214	1.99770133400031e-06	0.000298762107962425	TRUE	1.31147740627404e-06	0.528792253257095	0.000298762107962425	1.99770133400031e-06	34.390622950891	7.16843478445919e-05	0.000261573575406883	0.000298756917172688
rs67916282	1	39602755	A	T	0.214818	-0.0274572	0.00474758	1.29999e-09	0	0	115078	Cholesterol_to_total_lipids_ratio_in_large_HDL_id_met_d_L_HDL_C_pct	TRUE	reported	met-d-L_HDL_C_pct	1	39137083	A	T	0.189902	0.00246224	0.00940699	0.793517	44745	437331	482076	Sensorineural_hearing_loss_R12	TRUE	reported	24WfaU	2	TRUE	0.214818	0.000290569077574895	33.447245906399	6.53143242218685	1.61052861065018	0.09281731511214	2.83497510437468e-07	0.00029057412614533	TRUE	4.8084744694095e-07	0.51429577021673	0.00029057412614533	2.83497510437468e-07	33.447827213464	9.80497758464944e-05	0.000254321744471218	0.000290569077574895
rs6864091	5	75010002	C	T	0.362544	0.0358342	0.00405424	1.10002e-18	0	0	115078	Cholesterol_to_total_lipids_ratio_in_large_HDL_id_met_d_L_HDL_C_pct	TRUE	reported	met-d-L_HDL_C_pct	5	75714177	C	T	0.41308	-0.00139816	0.00746221	0.851374	44745	437331	482076	Sensorineural_hearing_loss_R12	TRUE	reported	24WfaU	2	TRUE	0.362544	0.000678405694814755	78.1212116113458	5.18113874205957	1.37532585326469	0.09281731511214	1.44061612120383e-07	0.000678417477383711	TRUE	5.08052065171142e-15	1.20121724845018	0.000678417477383711	1.44061612120383e-07	78.1225693438289	0.000313779916945797	0.000593521365871321	0.000678405694814755
rs6905288	6	43758873	A	G	0.568549	-0.0376871	0.00392224	2.60016e-22	0	0	115078	Cholesterol_to_total_lipids_ratio_in_large_HDL_id_met_d_L_HDL_C_pct	TRUE	reported	met-d-L_HDL_C_pct	6	43791136	A	G	0.567214	0.00451123	0.00744525	0.544568	44745	437331	482076	Sensorineural_hearing_loss_R12	TRUE	reported	24WfaU	2	TRUE	0.431451	0.000801634723220764	92.3229266731232	5.16936312691803	1.33054729732549	0.09281731511214	1.51855642731181e-06	0.000801648644318019	TRUE	1.50062723967757e-16	1.4195874546709	0.000801648644318019	1.51855642731181e-06	92.3245312288372	0.000393599176720163	0.00069681070756289	0.000801634723220764
rs7012814	8	9173358	A	G	0.474255	0.0315619	0.00392263	1.99986e-15	0	0	115078	Cholesterol_to_total_lipids_ratio_in_large_HDL_id_met_d_L_HDL_C_pct	TRUE	reported	met-d-L_HDL_C_pct	8	9315848	A	G	0.509625	0.000246363	0.00737369	0.973347	44745	437331	482076	Sensorineural_hearing_loss_R12	TRUE	reported	24WfaU	2	TRUE	0.474255	0.000562257204151703	64.7387098309513	5.11967780737036	1.3306795976044	0.09281731511214	4.61053709704731e-09	0.00056226697058546	TRUE	5.67889296253364e-13	0.995443533034707	0.00056226697058546	4.61053709704731e-09	64.7398349779817	0.00028054100447617	0.000496756254672155	0.000562257204151703
rs72836348	2	111888043	A	G	0.102123	0.0385477	0.00647467	2e-09	0	0	115078	Cholesterol_to_total_lipids_ratio_in_large_HDL_id_met_d_L_HDL_C_pct	TRUE	reported	met-d-L_HDL_C_pct	2	111130466	A	G	0.108112	0.00302336	0.0118422	0.798488	44745	437331	482076	Sensorineural_hearing_loss_R12	TRUE	reported	24WfaU	2	TRUE	0.102123	0.000307918378414318	35.4449294596082	8.22223995454668	2.19641191502163	0.09281731511214	2.67907789559257e-07	0.00030792372833199	TRUE	2.0890620296922e-07	0.545012804573525	0.00030792372833199	2.67907789559257e-07	35.4455454860509	5.6485862641897e-05	0.000272500527674726	0.000307918378414318
rs72836561	17	41926126	T	C	0.031483	-0.124663	0.0111557	9.09913e-31	0	0	115078	Cholesterol_to_total_lipids_ratio_in_large_HDL_id_met_d_L_HDL_C_pct	TRUE	reported	met-d-L_HDL_C_pct	17	43848758	T	C	0.032487	0.0373839	0.0206222	0.0698634	44745	437331	482076	Sensorineural_hearing_loss_R12	TRUE	reported	24WfaU	2	TRUE	0.031483	0.00108397226565659	124.87455299483	14.3183426044698	3.7843646703858	0.09281731511214	1.33521542520763e-05	0.00108399108447631	TRUE	4.46017124830725e-19	1.92011188582373	0.00108399108447631	1.33521542520763e-05	124.876723291903	6.61763092440582e-05	0.000947738451280119	0.00108397226565659
rs72959041	6	127454893	A	G	0.04962	-0.0625673	0.00910578	2.19989e-12	0	0	115078	Cholesterol_to_total_lipids_ratio_in_large_HDL_id_met_d_L_HDL_C_pct	TRUE	reported	met-d-L_HDL_C_pct	6	127133748	A	G	0.0648522	0.0113446	0.0152045	0.455584	44745	437331	482076	Sensorineural_hearing_loss_R12	TRUE	reported	24WfaU	2	TRUE	0.04962	0.000410100288804486	47.2120625149375	10.5567417700178	3.08896726590941	0.09281731511214	2.37248690627646e-06	0.000410107413350067	TRUE	1.17177290449795e-08	0.725948083217064	0.000410107413350067	2.37248690627646e-06	47.2128830520176	3.86947691379192e-05	0.000369214604978678	0.000410100288804486
rs7357754	9	92207308	G	A	0.499831	-0.0212546	0.00390245	2.39999e-08	0	0	115078	Cholesterol_to_total_lipids_ratio_in_large_HDL_id_met_d_L_HDL_C_pct	TRUE	reported	met-d-L_HDL_C_pct	9	89592393	G	A	0.50131	0.00623379	0.00733693	0.395522	44745	437331	482076	Sensorineural_hearing_loss_R12	TRUE	reported	24WfaU	2	TRUE	0.499831	0.000257707428149517	29.6635845278122	5.09415471700463	1.32383390624946	0.09281731511214	2.95298737522573e-06	0.000257711905903591	TRUE	1.24456498346332e-05	0.456116957874895	0.000257711905903591	2.95298737522573e-06	29.664100075529	0.000128886914469245	0.000225878984774678	0.000257707428149517
rs75911530	16	57049137	A	G	0.032886	-0.116316	0.0114603	3.29989e-24	0	0	115078	Cholesterol_to_total_lipids_ratio_in_large_HDL_id_met_d_L_HDL_C_pct	TRUE	reported	met-d-L_HDL_C_pct	16	57015225	A	G	0.0102819	-0.0293244	0.0367444	0.424833	44745	437331	482076	Sensorineural_hearing_loss_R12	TRUE	reported	24WfaU	2	TRUE	0.032886	0.000894347001915139	103.010002279092	25.5122590216214	3.88769458053035	0.09281731511214	2.65988899198184e-06	0.000894362531602154	TRUE	6.65158438645238e-18	1.58392	0.000894362531602154	2.65988899198184e-06	103.011792574241	5.69394617645287e-05	0.0008605926565036	0.000894347001915139
rs7707394	5	74472939	A	G	0.357078	0.0241396	0.00405833	1.89998e-08	0	0	115078	Cholesterol_to_total_lipids_ratio_in_large_HDL_id_met_d_L_HDL_C_pct	TRUE	reported	met-d-L_HDL_C_pct	5	75177114	A	G	0.371909	0.00928726	0.00760193	0.221822	44745	437331	482076	Sensorineural_hearing_loss_R12	TRUE	reported	24WfaU	2	TRUE	0.357078	0.000307354526591703	35.3800037063568	5.27814870359115	1.37671331003584	0.09281731511214	6.1242557138372e-06	0.000307359866715763	TRUE	4.43647022387441e-06	0.544014484999806	0.000307359866715763	6.1242557138372e-06	35.3806186044017	0.000141164174504999	0.000267554041292668	0.000307354526591703
rs78058190	2	219699999	A	G	0.0501	-0.069973	0.010075	3.59998e-11	0	0	115078	Cholesterol_to_total_lipids_ratio_in_large_HDL_id_met_d_L_HDL_C_pct	TRUE	reported	met-d-L_HDL_C_pct	2	218835276	A	G	0.0826823	0.0130764	0.0133643	0.327851	44745	437331	482076	Sensorineural_hearing_loss_R12	TRUE	reported	24WfaU	2	TRUE	0.0501	0.000418983164845875	48.2351163795213	9.27905975448382	3.41775720520782	0.09281731511214	3.94210795910484e-06	0.000418990443646231	TRUE	1.75454973702012e-08	0.741678893363039	0.000418990443646231	3.94210795910484e-06	48.2359546970919	3.98955248036124e-05	0.000466022191061805	0.000418983164845875
rs7810507	7	130437476	A	G	0.281086	-0.0297402	0.00432854	7.59976e-12	0	0	115078	Cholesterol_to_total_lipids_ratio_in_large_HDL_id_met_d_L_HDL_C_pct	TRUE	reported	met-d-L_HDL_C_pct	7	130752717	A	G	0.286853	-0.00125302	0.00812883	0.877495	44745	437331	482076	Sensorineural_hearing_loss_R12	TRUE	reported	24WfaU	2	TRUE	0.281086	0.000410047790165259	47.2060162236923	5.64398429427959	1.46837704943229	0.09281731511214	9.76283453576447e-08	0.000410054913799171	TRUE	1.21976655443955e-09	0.725855113469373	0.000410054913799171	9.76283453576447e-08	47.206836655689	0.000165790158137266	0.000357465325864944	0.000410047790165259
rs79598313	1	27284913	T	C	0.023202	-0.0776566	0.0129223	2.39999e-09	0	0	115078	Cholesterol_to_total_lipids_ratio_in_large_HDL_id_met_d_L_HDL_C_pct	TRUE	reported	met-d-L_HDL_C_pct	1	26958422	T	C	0.0348972	0.0309176	0.0200787	0.123604	44745	437331	482076	Sensorineural_hearing_loss_R12	TRUE	reported	24WfaU	2	TRUE	0.023202	0.000313724568073259	36.1134980871874	13.9409813527348	4.38365101070542	0.09281731511214	9.78572407605447e-06	0.000313730018838723	TRUE	8.7591268760863e-06	0.555292934011559	0.000313730018838723	9.78572407605447e-06	36.1141257332315	1.42247610610622e-05	0.000273348644167252	0.000313724568073259
rs8044652	16	67506247	C	T	0.962947	0.105145	0.0104646	1.99986e-24	0	0	115078	Cholesterol_to_total_lipids_ratio_in_large_HDL_id_met_d_L_HDL_C_pct	TRUE	reported	met-d-L_HDL_C_pct	16	67472344	C	T	0.966906	-0.0338298	0.0205934	0.100434	44745	437331	482076	Sensorineural_hearing_loss_R12	TRUE	reported	24WfaU	2	TRUE	0.037053	0.000876513981792733	100.95421074602	14.298346276871	3.54992179152534	0.09281731511214	1.11313811453022e-05	0.000876529202093955	TRUE	1.1515558384147e-15	1.55230489582143	0.000876529202093955	1.11313811453022e-05	100.955965311885	6.26030419942658e-05	0.000788920074887844	0.000876513981792733
rs8103315	19	45254168	A	C	0.135789	0.0362262	0.00584802	2.90001e-09	0	0	115078	Cholesterol_to_total_lipids_ratio_in_large_HDL_id_met_d_L_HDL_C_pct	TRUE	reported	met-d-L_HDL_C_pct	19	44750911	A	C	0.187384	0.0141657	0.00950231	0.136023	44745	437331	482076	Sensorineural_hearing_loss_R12	TRUE	reported	24WfaU	2	TRUE	0.135789	0.00033334255822653	38.3725194242666	6.59761471200355	1.98383250532997	0.09281731511214	9.28776952909814e-06	0.000333348349728477	TRUE	3.541838573587e-06	0.590028383433628	0.000333348349728477	9.28776952909814e-06	38.3731863316917	7.82618180694909e-05	0.000308006538862958	0.00033334255822653
rs8126001	20	62711459	T	C	0.488474	0.0251083	0.00389951	1.5e-10	0	0	115078	Cholesterol_to_total_lipids_ratio_in_large_HDL_id_met_d_L_HDL_C_pct	TRUE	reported	met-d-L_HDL_C_pct	20	64080106	T	C	0.522456	-0.00151583	0.00739111	0.837503	44745	437331	482076	Sensorineural_hearing_loss_R12	TRUE	reported	24WfaU	2	TRUE	0.488474	0.000360135391594435	41.4578707696456	5.13177280829994	1.32283656568536	0.09281731511214	1.74255118423217e-07	0.000360141648428038	TRUE	1.53457696687724e-08	0.637469752776904	0.000360141648428038	1.74255118423217e-07	41.4585912999172	0.000180036846417496	0.000315045861732504	0.000360135391594435
rs953618	13	57112724	T	G	0.601956	0.0219909	0.00405119	2.1e-08	0	0	115078	Cholesterol_to_total_lipids_ratio_in_large_HDL_id_met_d_L_HDL_C_pct	TRUE	reported	met-d-L_HDL_C_pct	13	56538590	T	G	0.589109	-0.0102832	0.0075118	0.171019	44745	437331	482076	Sensorineural_hearing_loss_R12	TRUE	reported	24WfaU	2	TRUE	0.398044	0.000255986634176024	29.4654606785437	5.21556991864381	1.37429119723731	0.09281731511214	7.78031144145011e-06	0.000255991082038374	TRUE	5.65266589619686e-05	0.453070540901043	0.000255991082038374	7.78031144145011e-06	29.4659727829039	0.00012270275194943	0.000231745778914097	0.000255986634176024
rs964184	11	116648917	C	G	0.867255	0.162661	0.00573716	3.59749e-183	0	0	115078	Cholesterol_to_total_lipids_ratio_in_large_HDL_id_met_d_L_HDL_C_pct	TRUE	reported	met-d-L_HDL_C_pct	11	116778201	C	G	0.855321	0.00851514	0.0104411	0.414763	44745	437331	482076	Sensorineural_hearing_loss_R12	TRUE	reported	24WfaU	2	TRUE	0.132745	0.00693677401897556	803.832209393367	7.24943250320189	1.94622530297073	0.09281731511214	2.72733536293498e-06	0.00693689374253833	TRUE	2.65742013832047e-137	12.3599864219579	0.00693689374253833	2.72733536293498e-06	803.846179851315	0.00160833171736134	0.00609202750799305	0.00693677401897556
rs9844972	3	150097635	C	G	0.070765	-0.043765	0.00772255	3.69999e-10	0	0	115078	Cholesterol_to_total_lipids_ratio_in_large_HDL_id_met_d_L_HDL_C_pct	TRUE	reported	met-d-L_HDL_C_pct	3	150379848	C	G	0.0540976	0.00675416	0.0163443	0.679429	44745	437331	482076	Sensorineural_hearing_loss_R12	TRUE	reported	24WfaU	2	TRUE	0.070765	0.000279009450190629	32.1162522280131	11.348124207419	2.61973209975957	0.09281731511214	7.09558514646754e-07	0.000279014297971271	TRUE	1.33200735162107e-06	0.493829976982373	0.000279014297971271	7.09558514646754e-07	32.1168104026495	3.67040652638388e-05	0.000251899863165123	0.000279009450190629
[truncated: 1 more columns]

## Sheet: medium_VLDL
SNP	chr.exposure	pos.exposure	effect_allele.exposure	other_allele.exposure	eaf.exposure	beta.exposure	se.exposure	pval.exposure	ncase.exposure	ncontrol.exposure	samplesize.exposure	exposure	mr_keep.exposure	pval_origin.exposure	id.exposure	chr.outcome	pos.outcome	effect_allele.outcome	other_allele.outcome	eaf.outcome	beta.outcome	se.outcome	pval.outcome	ncase.outcome	ncontrol.outcome	samplesize.outcome	outcome	mr_keep.outcome	pval_origin.outcome	id.outcome	action	mr_keep	maf.exposure	pve.exposure	f.stat.exposure	sd.outcome	sd.exposure	prevalence.outcome	rsq.outcome	rsq.exposure	steiger_dir	steiger_pval	F.stat	r.exposure	r.outcome	Fstat1	R2_1	R2_2	R2_3
rs10455872	6	161010118	G	A	0.07899	0.138243	0.0072802	3.50026e-84	0	0	115078	Free_cholesterol_to_total_lipids_ratio_in_medium_VLDL_id_met_d_M_VLDL_FC_pct	TRUE	reported	met-d-M_VLDL_FC_pct	6	160589086	G	A	0.0462029	-0.027317	0.0174838	0.11819	44745	437331	482076	Sensorineural_hearing_loss_R12	TRUE	reported	24WfaU	2	TRUE	0.07899	0.00312355177614398	360.572109845681	12.139298349741	2.4696730526406	0.09281731511214	9.99558937387448e-06	0.00312360589333664	TRUE	3.05612740906379e-58	6.55289405965528	0.00312360589333664	9.99558937387448e-06	360.578376523526	0.000455904447270322	0.00278069115071465	0.00312355177614398
rs1065853	19	45413233	T	G	0.080584	-0.38368	0.00723329	1e-200	0	0	115078	Free_cholesterol_to_total_lipids_ratio_in_medium_VLDL_id_met_d_M_VLDL_FC_pct	TRUE	reported	met-d-M_VLDL_FC_pct	19	44909976	T	G	0.0527127	0.00617657	0.0163038	0.704805	44745	437331	482076	Sensorineural_hearing_loss_R12	TRUE	reported	24WfaU	2	TRUE	0.080584	0.0238662181334016	2813.57839359632	11.3200043717331	2.45375970370796	0.09281731511214	5.79045872149096e-07	0.0238666230242929	TRUE	0	51.1328542567049	0.0238666230242929	5.79045872149096e-07	2813.62729307829	0.0036229733254138	0.0218136929984744	0.0238662181334016
rs10747046	9	139321087	G	A	0.339249	-0.0235949	0.00416885	2.1e-09	0	0	115078	Free_cholesterol_to_total_lipids_ratio_in_medium_VLDL_id_met_d_M_VLDL_FC_pct	TRUE	reported	met-d-M_VLDL_FC_pct	9	136426635	G	A	0.288361	0.00547386	0.0081085	0.499627	44745	437331	482076	Sensorineural_hearing_loss_R12	TRUE	reported	24WfaU	2	TRUE	0.339249	0.000278285490951503	32.0328954467712	5.62986883108221	1.41420517369039	0.09281731511214	1.86897861699137e-06	0.000278290326156877	TRUE	3.03606435382634e-06	0.582153096579053	0.000278290326156877	1.86897861699137e-06	32.0334521726819	0.00012479518798423	0.000249587414989557	0.000278285490951503
rs10750766	11	65473798	A	C	0.70979	-0.0336818	0.00432575	5.50047e-16	0	0	115078	Free_cholesterol_to_total_lipids_ratio_in_medium_VLDL_id_met_d_M_VLDL_FC_pct	TRUE	reported	met-d-M_VLDL_FC_pct	11	65706327	A	C	0.736993	0.0071961	0.00834508	0.388513	44745	437331	482076	Sensorineural_hearing_loss_R12	TRUE	reported	24WfaU	2	TRUE	0.29021	0.000526558594054242	60.6261800054925	5.79413033050349	1.46743059359084	0.09281731511214	3.05102126361488e-06	0.000526567740728184	TRUE	1.02675563610696e-10	1.10179607343344	0.000526567740728184	3.05102126361488e-06	60.6272336775007	0.000217043953884265	0.000467372150909017	0.000526558594054242
rs1077834	15	58723479	C	T	0.218654	0.0852935	0.00475677	8.49963e-75	0	0	115078	Free_cholesterol_to_total_lipids_ratio_in_medium_VLDL_id_met_d_M_VLDL_FC_pct	TRUE	reported	met-d-M_VLDL_FC_pct	15	58431280	C	T	0.257284	-0.00141745	0.00842556	0.866401	44745	437331	482076	Sensorineural_hearing_loss_R12	TRUE	reported	24WfaU	2	TRUE	0.218654	0.00278614403910317	321.514096025966	5.85000895707135	1.6136461479917	0.09281731511214	1.16700445542457e-07	0.00278619232686614	TRUE	1.29442442454287e-57	5.84306925692531	0.00278619232686614	1.16700445542457e-07	321.519683882618	0.000954654174993974	0.00248577998804916	0.00278614403910317
rs1081105	19	45412955	C	A	0.027622	0.0828446	0.0119937	1.9002e-14	0	0	115078	Free_cholesterol_to_total_lipids_ratio_in_medium_VLDL_id_met_d_M_VLDL_FC_pct	TRUE	reported	met-d-M_VLDL_FC_pct	19	44909698	C	A	0.0210781	0.007019	0.025859	0.786059	44745	437331	482076	Sensorineural_hearing_loss_R12	TRUE	reported	24WfaU	2	TRUE	0.027622	0.000414428601961209	47.7105584193126	17.9543415061916	4.06864065430284	0.09281731511214	3.08994938171425e-07	0.000414435801670061	TRUE	1.57661393827616e-09	0.867072705602648	0.000414435801670061	3.08994938171425e-07	47.7113876201611	2.22715264152856e-05	0.000368679212983033	0.000414428601961209
rs11122450	1	230301811	G	T	0.611466	0.0305882	0.00402695	8.60003e-15	0	0	115078	Free_cholesterol_to_total_lipids_ratio_in_medium_VLDL_id_met_d_M_VLDL_FC_pct	TRUE	reported	met-d-M_VLDL_FC_pct	1	230166065	G	T	0.562544	-0.00110451	0.00741614	0.881607	44745	437331	482076	Sensorineural_hearing_loss_R12	TRUE	reported	24WfaU	2	TRUE	0.388534	0.000501124195716578	57.6962809486671	5.14915156107073	1.36606822605575	0.09281731511214	9.12539450272596e-08	0.000501132900799582	TRUE	1.67143059504982e-11	1.04854925372496	0.000501132900799582	9.12539450272596e-08	57.6972836995613	0.000238228875436198	0.000444569004936309	0.000501124195716578
rs114938914	2	44055510	T	C	0.061414	-0.0734609	0.00823252	3.10027e-19	0	0	115078	Free_cholesterol_to_total_lipids_ratio_in_medium_VLDL_id_met_d_M_VLDL_FC_pct	TRUE	reported	met-d-M_VLDL_FC_pct	2	43828371	T	C	0.0820936	0.0201992	0.0134652	0.133586	44745	437331	482076	Sensorineural_hearing_loss_R12	TRUE	reported	24WfaU	2	TRUE	0.061414	0.000691439527041338	79.6231496067146	9.3491163327728	2.79272997985286	0.09281731511214	9.34530516570447e-06	0.000691451535825621	TRUE	1.39266315894118e-12	1.44703944043867	0.000691451535825621	9.34530516570447e-06	79.6245334426075	7.97675122029007e-05	0.000622134007681959	0.000691439527041338
rs11591147	1	55505647	T	G	0.017458	-0.289047	0.0149596	2.90001e-86	0	0	115078	Free_cholesterol_to_total_lipids_ratio_in_medium_VLDL_id_met_d_M_VLDL_FC_pct	TRUE	reported	met-d-M_VLDL_FC_pct	1	55039974	T	G	0.0363149	0.00471869	0.0197173	0.810859	44745	437331	482076	Sensorineural_hearing_loss_R12	TRUE	reported	24WfaU	2	TRUE	0.017458	0.00323368726613505	373.327018664116	13.6900552140467	5.07476731384883	0.09281731511214	2.36855948822705e-07	0.00323374328529372	TRUE	2.53085357113428e-66	6.78469669758958	0.00323374328529372	2.36855948822705e-07	373.333507019962	0.00011129618381836	0.00286623992501403	0.00323368726613505
rs11601507	11	5701074	A	C	0.069166	0.0452032	0.00764937	4e-10	0	0	115078	Free_cholesterol_to_total_lipids_ratio_in_medium_VLDL_id_met_d_M_VLDL_FC_pct	TRUE	reported	met-d-M_VLDL_FC_pct	11	5679844	A	C	0.0795354	-0.0134191	0.0136679	0.3262	44745	437331	482076	Sensorineural_hearing_loss_R12	TRUE	reported	24WfaU	2	TRUE	0.069166	0.000303363236841015	34.9204214147889	9.48985437458822	2.59490713973207	0.09281731511214	4.00713623471781e-06	0.000303368507639548	TRUE	2.61257279611505e-06	0.63462984463098	0.000303368507639548	4.00713623471781e-06	34.9210283253769	3.90741565910977e-05	0.000263107516089089	0.000303363236841015
rs117733303	6	160922870	G	A	0.0185	0.165114	0.0145692	4.30031e-30	0	0	115078	Free_cholesterol_to_total_lipids_ratio_in_medium_VLDL_id_met_d_M_VLDL_FC_pct	TRUE	reported	met-d-M_VLDL_FC_pct	6	160501838	G	A	0.0108749	-0.0224403	0.0358709	0.531588	44745	437331	482076	Sensorineural_hearing_loss_R12	TRUE	reported	24WfaU	2	TRUE	0.0185	0.00111485820530577	128.436611443897	24.9057731828164	4.94233134234381	0.09281731511214	1.6464729729642e-06	0.00111487755973719	TRUE	1.24687565620143e-22	2.33415587393371	0.00111487755973719	1.6464729729642e-06	128.439	4.05318203873165e-05	0.000990056148566238	0.00111485820530577
rs12151108	19	11197261	A	G	0.119677	-0.125092	0.00603625	2.79898e-101	0	0	115078	Free_cholesterol_to_total_lipids_ratio_in_medium_VLDL_id_met_d_M_VLDL_FC_pct	TRUE	reported	met-d-M_VLDL_FC_pct	19	11086585	A	G	0.101015	0.0203596	0.0121821	0.0946673	44745	437331	482076	Sensorineural_hearing_loss_R12	TRUE	reported	24WfaU	2	TRUE	0.119677	0.00371804459560281	429.45443060837	8.45823827922879	2.0476860476363	0.09281731511214	1.14417732214798e-05	0.003718108974283	TRUE	3.67775793240752e-69	7.80473395025103	0.003718108974283	1.14417732214798e-05	429.461894448451	0.000786348510446433	0.00329717357627917	0.00371804459560281
rs12212146	6	161125454	C	T	0.074301	-0.0548386	0.0076903	2.49977e-13	0	0	115078	Free_cholesterol_to_total_lipids_ratio_in_medium_VLDL_id_met_d_M_VLDL_FC_pct	TRUE	reported	met-d-M_VLDL_FC_pct	6	160704422	C	T	0.0615273	-0.00388923	0.0154359	0.801073	44745	437331	482076	Sensorineural_hearing_loss_R12	TRUE	reported	24WfaU	2	TRUE	0.074301	0.000441674157565486	50.8485538481901	10.717406707739	2.60879188438806	0.09281731511214	2.65483875703421e-07	0.000441681830391759	TRUE	4.11740710334333e-10	0.924101385979279	0.000441681830391759	2.65483875703421e-07	50.8494375868298	6.07838630173977e-05	0.000413682516842721	0.000441674157565486
rs1260326	2	27730940	C	T	0.603982	0.0651369	0.00401266	3.69999e-61	0	0	115078	Free_cholesterol_to_total_lipids_ratio_in_medium_VLDL_id_met_d_M_VLDL_FC_pct	TRUE	reported	met-d-M_VLDL_FC_pct	2	27508073	C	T	0.650237	-0.00634788	0.00772352	0.411139	44745	437331	482076	Sensorineural_hearing_loss_R12	TRUE	reported	24WfaU	2	TRUE	0.396018	0.00228456664014337	263.500775763099	5.36257069917249	1.36122060814384	0.09281731511214	2.78562890140936e-06	0.00228460625478595	TRUE	5.74217083589043e-45	4.78875825684789	0.00228460625478595	2.78562890140936e-06	263.505355358771	0.00109538315568235	0.00202965904813742	0.00228456664014337
rs13229300	7	71386614	T	C	0.273995	0.024477	0.0044191	3.2e-08	0	0	115078	Free_cholesterol_to_total_lipids_ratio_in_medium_VLDL_id_met_d_M_VLDL_FC_pct	TRUE	reported	met-d-M_VLDL_FC_pct	7	71921629	T	C	0.195708	0.00681627	0.00925652	0.461502	44745	437331	482076	Sensorineural_hearing_loss_R12	TRUE	reported	24WfaU	2	TRUE	0.273995	0.000266526652723051	30.6789978593662	6.42695855365223	1.49909785265845	0.09281731511214	2.22298453624728e-06	0.000266531283673293	TRUE	6.12580298959708e-06	0.557547900515262	0.000266531283673293	2.22298453624728e-06	30.6795310547824	0.000106064159944288	0.000238357389697285	0.000266526652723051
rs13358429	5	74618186	A	G	0.340713	0.048175	0.00414681	1.20005e-31	0	0	115078	Free_cholesterol_to_total_lipids_ratio_in_medium_VLDL_id_met_d_M_VLDL_FC_pct	TRUE	reported	met-d-M_VLDL_FC_pct	5	75322361	A	G	0.35655	0.00730181	0.00766491	0.340778	44745	437331	482076	Sensorineural_hearing_loss_R12	TRUE	reported	24WfaU	2	TRUE	0.340713	0.00117142321365233	134.960793941211	5.32187678387499	1.40672851177448	0.09281731511214	3.71805831111248e-06	0.00117144354892567	TRUE	6.96849710848982e-23	2.45272377079365	0.00117144354892567	3.71805831111248e-06	134.963139535321	0.000526885296765085	0.00104264546625411	0.00117142321365233
rs144018203	11	116916060	C	G	0.010654	-0.187792	0.0198769	6.4998e-22	0	0	115078	Free_cholesterol_to_total_lipids_ratio_in_medium_VLDL_id_met_d_M_VLDL_FC_pct	TRUE	reported	met-d-M_VLDL_FC_pct	11	117045344	C	G	0.00446079	-0.0484655	0.0561715	0.38824	44745	437331	482076	Sensorineural_hearing_loss_R12	TRUE	reported	24WfaU	2	TRUE	0.010654	0.000775046633910613	89.2584459019421	39.0008234624326	6.74287029202932	0.09281731511214	3.17071089193517e-06	0.000775060093640291	TRUE	1.94367784062616e-15	1.62214748160979	0.000775060093640291	3.17071089193517e-06	89.2599971975363	1.63514192413927e-05	0.000743438528978014	0.000775046633910613
rs1532085	15	58683366	G	A	0.613957	-0.0701781	0.00403489	8.49963e-70	0	0	115078	Free_cholesterol_to_total_lipids_ratio_in_medium_VLDL_id_met_d_M_VLDL_FC_pct	TRUE	reported	met-d-M_VLDL_FC_pct	15	58391167	G	A	0.577994	0.00748165	0.00744695	0.315061	44745	437331	482076	Sensorineural_hearing_loss_R12	TRUE	reported	24WfaU	2	TRUE	0.386043	0.00262184708552565	302.504796533097	5.17054346569991	1.36876172404179	0.09281731511214	4.15007970727525e-06	0.0026218925332799	TRUE	7.39477133438145e-51	5.49760181137511	0.0026218925332799	4.15007970727525e-06	302.510054011573	0.00124609496324558	0.0023345697013362	0.00262184708552565
rs174537	11	61552680	T	G	0.343113	-0.0920113	0.0041272	1.39959e-115	0	0	115078	Free_cholesterol_to_total_lipids_ratio_in_medium_VLDL_id_met_d_M_VLDL_FC_pct	TRUE	reported	met-d-M_VLDL_FC_pct	11	61785208	T	G	0.413177	0.017691	0.00745124	0.0175857	44745	437331	482076	Sensorineural_hearing_loss_R12	TRUE	reported	24WfaU	2	TRUE	0.343113	0.00430038499206332	497.00843094404	5.17352208533182	1.40007618236563	0.09281731511214	2.30653220252559e-05	0.00430045941055825	TRUE	7.76645250929599e-77	9.03243347391918	0.00430045941055825	2.30653220252559e-05	497.01706886039	0.00194686946763037	0.00381627945579522	0.00430038499206332
rs1801689	17	64210580	C	A	0.030531	0.126911	0.0114193	2.19989e-30	0	0	115078	Free_cholesterol_to_total_lipids_ratio_in_medium_VLDL_id_met_d_M_VLDL_FC_pct	TRUE	reported	met-d-M_VLDL_FC_pct	17	66214462	C	A	0.00987219	-0.0313302	0.0371238	0.398704	44745	437331	482076	Sensorineural_hearing_loss_R12	TRUE	reported	24WfaU	2	TRUE	0.030531	0.00107216438503834	123.512814813812	25.7756828650589	3.87378608967044	0.09281731511214	2.91640251729687e-06	0.00107218299908173	TRUE	2.98421361663514e-21	2.24467275306214	0.00107218299908173	2.91640251729687e-06	123.514961444122	6.35378058269545e-05	0.000953462207957512	0.00107216438503834
rs183130	16	56991363	T	C	0.324042	-0.0484506	0.0041997	5.00035e-31	0	0	115078	Free_cholesterol_to_total_lipids_ratio_in_medium_VLDL_id_met_d_M_VLDL_FC_pct	TRUE	reported	met-d-M_VLDL_FC_pct	16	56957451	T	C	0.27876	0.000787701	0.00818088	0.923294	44745	437331	482076	Sensorineural_hearing_loss_R12	TRUE	reported	24WfaU	2	TRUE	0.324042	0.00115522739281062	133.092699787652	5.6801234905129	1.42467046498375	0.09281731511214	3.79187966906763e-08	0.00115524744725845	TRUE	6.74150868953166e-25	2.41877377092547	0.00115524744725845	3.79187966906763e-08	133.095012914626	0.000506664515380946	0.00102836984002279	0.00115522739281062
rs1899951	3	12394840	T	C	0.122165	0.0322403	0.00599001	2.80001e-08	0	0	115078	Free_cholesterol_to_total_lipids_ratio_in_medium_VLDL_id_met_d_M_VLDL_FC_pct	TRUE	reported	met-d-M_VLDL_FC_pct	3	12353341	T	C	0.169768	-0.00355124	0.00981576	0.717508	44745	437331	482076	Sensorineural_hearing_loss_R12	TRUE	reported	24WfaU	2	TRUE	0.122165	0.000251675785743006	28.9691335496106	6.81524835387353	2.03199998379821	0.09281731511214	5.40302059766992e-07	0.000251680158721628	TRUE	3.99304628139226e-06	0.526473506871755	0.000251680158721628	5.40302059766992e-07	28.9696370278953	5.39933701264278e-05	0.000222939917537759	0.000251675785743006
rs190543502	15	43757184	C	T	0.024112	-0.120713	0.0129034	2.60016e-21	0	0	115078	Free_cholesterol_to_total_lipids_ratio_in_medium_VLDL_id_met_d_M_VLDL_FC_pct	TRUE	reported	met-d-M_VLDL_FC_pct	15	43464986	C	T	0.00395606	0.0299033	0.0589397	0.611906	44745	437331	482076	Sensorineural_hearing_loss_R12	TRUE	reported	24WfaU	2	TRUE	0.024112	0.000759936489945921	87.5169588475341	40.9228315894847	4.37723953565049	0.09281731511214	1.07101138313601e-06	0.00075994968746715	TRUE	6.01555484191913e-16	1.59049838878705	0.00075994968746715	1.07101138313601e-06	87.5184798763993	3.57907392410592e-05	0.000685758650864332	0.000759936489945921
rs2523764	6	29817617	G	A	0.334565	0.0279312	0.00414901	3.80014e-12	0	0	115078	Free_cholesterol_to_total_lipids_ratio_in_medium_VLDL_id_met_d_M_VLDL_FC_pct	TRUE	reported	met-d-M_VLDL_FC_pct	6	29849840	G	A	0.244311	-0.00706883	0.0085415	0.407904	44745	437331	482076	Sensorineural_hearing_loss_R12	TRUE	reported	24WfaU	2	TRUE	0.334565	0.000393665105216831	45.3192462537769	5.93050806199528	1.40747482104013	0.09281731511214	2.80415159448716e-06	0.000393671944351495	TRUE	3.06190113424853e-08	0.823613949763139	0.000393671944351495	2.80415159448716e-06	45.3200338940538	0.000175353347889239	0.000347372417075602	0.000393665105216831
rs2569550	19	11228745	C	T	0.593316	0.0294948	0.00400509	1.9002e-14	0	0	115078	Free_cholesterol_to_total_lipids_ratio_in_medium_VLDL_id_met_d_M_VLDL_FC_pct	TRUE	reported	met-d-M_VLDL_FC_pct	19	11118069	C	T	0.610311	-0.000368488	0.00754085	0.961026	44745	437331	482076	Sensorineural_hearing_loss_R12	TRUE	reported	24WfaU	2	TRUE	0.406684	0.000471052618790092	54.2323974727414	5.23573982547528	1.35865262580703	0.09281731511214	9.81606777492987e-09	0.000471060801742652	TRUE	4.51643070265921e-11	0.985598013645836	0.000471060801742652	9.81606777492987e-09	54.2333400219693	0.000227429705301183	0.000419820898274335	0.000471052618790092
rs261265	15	58602300	A	C	0.454496	0.0232104	0.00394117	1.29999e-09	0	0	115078	Free_cholesterol_to_total_lipids_ratio_in_medium_VLDL_id_met_d_M_VLDL_FC_pct	TRUE	reported	met-d-M_VLDL_FC_pct	15	58310101	A	C	0.440079	0.00303524	0.00741466	0.682277	44745	437331	482076	Sensorineural_hearing_loss_R12	TRUE	reported	24WfaU	2	TRUE	0.454496	0.000301294870215962	34.6822580714164	5.14812397201357	1.33696894932496	0.09281731511214	6.90024776002906e-07	0.000301300105088395	TRUE	4.70535051858564e-07	0.630301558789125	0.000301300105088395	6.90024776002906e-07	34.6828608427688	0.000149444731276459	0.000267130360665142	0.000301294870215962
rs2642438	1	220970028	G	A	0.703836	0.0289896	0.00430014	1e-12	0	0	115078	Free_cholesterol_to_total_lipids_ratio_in_medium_VLDL_id_met_d_M_VLDL_FC_pct	TRUE	reported	met-d-M_VLDL_FC_pct	1	220796686	G	A	0.715176	0.00450711	0.00816052	0.580739	44745	437331	482076	Sensorineural_hearing_loss_R12	TRUE	reported	24WfaU	2	TRUE	0.296164	0.000394780293339739	45.4476788843653	5.66598719780761	1.45874287527567	0.09281731511214	1.2577861013036e-06	0.000394787151840888	TRUE	1.09710989625854e-08	0.825948033290589	0.000394787151840888	1.2577861013036e-06	45.4484687567781	0.00016464960355536	0.000350362958689234	0.000394780293339739
rs28454618	7	72082604	A	G	0.046038	-0.0552377	0.00997346	4.90004e-09	0	0	115078	Free_cholesterol_to_total_lipids_ratio_in_medium_VLDL_id_met_d_M_VLDL_FC_pct	TRUE	reported	met-d-M_VLDL_FC_pct	7	72617619	A	G	0.0507511	0.00274167	0.0168988	0.871117	44745	437331	482076	Sensorineural_hearing_loss_R12	TRUE	reported	24WfaU	2	TRUE	0.046038	0.000266484172754059	30.6741068278291	11.7331229453897	3.38331164028308	0.09281731511214	1.10072133326811e-07	0.0002664888029664	TRUE	1.08852847811554e-06	0.557459012854153	0.0002664888029664	1.10072133326811e-07	30.6746399382401	2.34134109479132e-05	0.000268008577540562	0.000266484172754059
rs28807203	19	45173951	C	A	0.049209	-0.0981827	0.00910719	3.10027e-27	0	0	115078	Free_cholesterol_to_total_lipids_ratio_in_medium_VLDL_id_met_d_M_VLDL_FC_pct	TRUE	reported	met-d-M_VLDL_FC_pct	19	44670679	C	A	0.0638563	-0.000846314	0.0150575	0.955178	44745	437331	482076	Sensorineural_hearing_loss_R12	TRUE	reported	24WfaU	2	TRUE	0.049209	0.00100895184437714	116.223406263653	10.4546771812321	3.0894455823024	0.09281731511214	1.30145999709152e-08	0.00100896936208445	TRUE	4.91380906590869e-22	2.11219794238647	0.00100896936208445	1.30145999709152e-08	116.225426205366	9.45079710074627e-05	0.000902047774235467	0.00100895184437714
rs2925979	16	81534790	C	T	0.69893	0.0306033	0.00428072	2.60016e-12	0	0	115078	Free_cholesterol_to_total_lipids_ratio_in_medium_VLDL_id_met_d_M_VLDL_FC_pct	TRUE	reported	met-d-M_VLDL_FC_pct	16	81501185	C	T	0.677575	-0.0135314	0.00786019	0.0851589	44745	437331	482076	Sensorineural_hearing_loss_R12	TRUE	reported	24WfaU	2	TRUE	0.30107	0.000443933306632624	51.1087580740256	5.45746299406599	1.45215499984886	0.09281731511214	1.21587177191985e-05	0.000443941018687726	TRUE	8.31645965331338e-08	0.928830234049376	0.000443941018687726	1.21587177191985e-05	51.1096463349675	0.000186913956508463	0.000394155580281281	0.000443933306632624
rs2927468	19	45357939	G	A	0.523267	0.0418968	0.00397562	3.29989e-28	0	0	115078	Free_cholesterol_to_total_lipids_ratio_in_medium_VLDL_id_met_d_M_VLDL_FC_pct	TRUE	reported	met-d-M_VLDL_FC_pct	19	44854682	G	A	0.525281	-0.000426878	0.0073802	0.953875	44745	437331	482076	Sensorineural_hearing_loss_R12	TRUE	reported	24WfaU	2	TRUE	0.476733	0.000964141429522089	111.05661342571	5.12419781058802	1.34865547396212	0.09281731511214	1.38120250060204e-08	0.000964158169969179	TRUE	4.04888730720916e-21	2.01829870511679	0.000964158169969179	1.38120250060204e-08	111.058543569501	0.000481491057970112	0.000875770404952106	0.000964141429522089
rs2972156	2	227117778	G	C	0.645828	-0.0402442	0.00410125	3.90032e-23	0	0	115078	Free_cholesterol_to_total_lipids_ratio_in_medium_VLDL_id_met_d_M_VLDL_FC_pct	TRUE	reported	met-d-M_VLDL_FC_pct	2	226253062	G	C	0.640571	0.00920754	0.00764958	0.228719	44745	437331	482076	Sensorineural_hearing_loss_R12	TRUE	reported	24WfaU	2	TRUE	0.354172	0.000836023668219902	96.2867576524071	5.31123290533019	1.39127312534577	0.09281731511214	5.9331666778357e-06	0.000836038186011979	TRUE	6.8625900138161e-16	1.7498772229332	0.000836038186011979	5.9331666778357e-06	96.2884310987843	0.000382774408991483	0.000740913805080633	0.000836023668219902
rs3127580	6	160710851	T	C	0.156206	0.0334631	0.00540063	3.50002e-10	0	0	115078	Free_cholesterol_to_total_lipids_ratio_in_medium_VLDL_id_met_d_M_VLDL_FC_pct	TRUE	reported	met-d-M_VLDL_FC_pct	6	160289819	T	C	0.123479	-0.00642921	0.0111085	0.562749	44745	437331	482076	Sensorineural_hearing_loss_R12	TRUE	reported	24WfaU	2	TRUE	0.156206	0.000333508051513246	38.3915764357899	7.71281962262771	1.83206373152968	0.09281731511214	1.35985177037296e-06	0.000333513845889519	TRUE	1.87378017125392e-07	0.697713234877096	0.000333513845889519	1.35985177037296e-06	38.3922436744224	8.79458453891689e-05	0.000295186493791437	0.000333508051513246
rs328	8	19819724	G	C	0.10031	0.133544	0.0065198	1.29987e-96	0	0	115078	Free_cholesterol_to_total_lipids_ratio_in_medium_VLDL_id_met_d_M_VLDL_FC_pct	TRUE	reported	met-d-M_VLDL_FC_pct	8	19962213	G	C	0.088564	-0.0020004	0.0128652	0.876436	44745	437331	482076	Sensorineural_hearing_loss_R12	TRUE	reported	24WfaU	2	TRUE	0.10031	0.00363251531886452	419.539315825255	8.9325261744637	2.21172143191206	0.09281731511214	9.81835114207523e-08	0.00363257822198807	TRUE	8.74861390571387e-75	7.62454059921541	0.00363257822198807	9.81835114207523e-08	419.54660734244	0.000658044142251544	0.00321896222475347	0.00363251531886452
rs3809868	17	45750596	A	G	0.518345	-0.028435	0.00393967	2.90001e-14	0	0	115078	Free_cholesterol_to_total_lipids_ratio_in_medium_VLDL_id_met_d_M_VLDL_FC_pct	TRUE	reported	met-d-M_VLDL_FC_pct	17	47673230	A	G	0.534467	-0.00674376	0.00736546	0.359881	44745	437331	482076	Sensorineural_hearing_loss_R12	TRUE	reported	24WfaU	2	TRUE	0.481655	0.000452478466156214	52.0929829244036	5.11396357903222	1.33646010209837	0.09281731511214	3.43950222745383e-06	0.000452486326591506	TRUE	3.2351671504279e-09	0.946717144876083	0.000452486326591506	3.43950222745383e-06	52.0938882909948	0.000226036956609861	0.000403730395764308	0.000452478466156214
rs3936510	5	55860866	T	G	0.201954	-0.0363062	0.00489421	4.40048e-14	0	0	115078	Free_cholesterol_to_total_lipids_ratio_in_medium_VLDL_id_met_d_M_VLDL_FC_pct	TRUE	reported	met-d-M_VLDL_FC_pct	5	56565039	T	G	0.137691	0.012209	0.0106816	0.253043	44745	437331	482076	Sensorineural_hearing_loss_R12	TRUE	reported	24WfaU	2	TRUE	0.201954	0.000477965399362927	55.0286480868474	7.41641572499078	1.66027012320597	0.09281731511214	5.37957335052642e-06	0.000477973702344339	TRUE	2.55797513925406e-09	1.00006875549385	0.000477973702344339	5.37957335052642e-06	55.0296044747665	0.000154139684645815	0.000424885560120252	0.000477965399362927
rs4336630	8	126484276	G	T	0.654131	0.0303571	0.00413057	3.59998e-13	0	0	115078	Free_cholesterol_to_total_lipids_ratio_in_medium_VLDL_id_met_d_M_VLDL_FC_pct	TRUE	reported	met-d-M_VLDL_FC_pct	8	125472034	G	T	0.660228	-0.00550688	0.00776097	0.477976	44745	437331	482076	Sensorineural_hearing_loss_R12	TRUE	reported	24WfaU	2	TRUE	0.345869	0.000469142189556648	54.0123460757218	5.38857286822028	1.40121939246802	0.09281731511214	2.06782300350395e-06	0.000469150339337511	TRUE	7.06907124431485e-10	0.981598887110604	0.000469150339337511	2.06782300350395e-06	54.0132848004964	0.000212380505098427	0.00041699123631247	0.000469142189556648
rs4722551	7	25991826	C	T	0.158088	0.0493097	0.00537597	9.20026e-22	0	0	115078	Free_cholesterol_to_total_lipids_ratio_in_medium_VLDL_id_met_d_M_VLDL_FC_pct	TRUE	reported	met-d-M_VLDL_FC_pct	7	25952206	C	T	0.213983	0.00196371	0.00901112	0.827491	44745	437331	482076	Sensorineural_hearing_loss_R12	TRUE	reported	24WfaU	2	TRUE	0.158088	0.00073053555632203	84.1285685899714	6.25657317890381	1.82369828312468	0.09281731511214	1.97145713238234e-07	0.000730548243621986	TRUE	5.28159282749937e-16	1.52891913242116	0.000730548243621986	1.97145713238234e-07	84.1300307292288	0.000194605156005498	0.000647232506495863	0.00073053555632203
rs6073972	20	44590298	G	C	0.186127	-0.0779955	0.0050568	1.10002e-56	0	0	115078	Free_cholesterol_to_total_lipids_ratio_in_medium_VLDL_id_met_d_M_VLDL_FC_pct	TRUE	reported	met-d-M_VLDL_FC_pct	20	45961659	G	C	0.149633	0.00821091	0.010264	0.423725	44745	437331	482076	Sensorineural_hearing_loss_R12	TRUE	reported	24WfaU	2	TRUE	0.186127	0.00206299587584708	237.892083796748	7.12646897480765	1.7154257702526	0.09281731511214	2.60757460059574e-06	0.00206303165637212	TRUE	1.01820567422139e-40	4.32335607825547	0.00206303165637212	2.60757460059574e-06	237.896	0.000626312741826908	0.00184304146971464	0.00206299587584708
rs61798840	1	33227593	A	T	0.086914	0.0395173	0.00702208	6.1e-09	0	0	115078	Free_cholesterol_to_total_lipids_ratio_in_medium_VLDL_id_met_d_M_VLDL_FC_pct	TRUE	reported	met-d-M_VLDL_FC_pct	1	32761992	A	T	0.0725123	0.00570667	0.0141674	0.687094	44745	437331	482076	Sensorineural_hearing_loss_R12	TRUE	reported	24WfaU	2	TRUE	0.086914	0.000275125708936471	31.6690790594009	9.83666568138054	2.3821106218904	0.09281731511214	6.65742953419853e-07	0.000275130489255798	TRUE	1.52903585756259e-06	0.575541242310501	0.000275130489255798	6.65742953419853e-07	31.6696294622487	4.36799461198286e-05	0.000247859714591446	0.000275125708936471
rs653178	12	112007756	T	C	0.51605	0.0271265	0.00393492	2.60016e-12	0	0	115078	Free_cholesterol_to_total_lipids_ratio_in_medium_VLDL_id_met_d_M_VLDL_FC_pct	TRUE	reported	met-d-M_VLDL_FC_pct	12	111569952	T	C	0.585823	-0.0133013	0.00745935	0.074559	44745	437331	482076	Sensorineural_hearing_loss_R12	TRUE	reported	24WfaU	2	TRUE	0.48395	0.000412804183022677	47.523472053573	5.17915299563829	1.33484875254753	0.09281731511214	1.3048374610123e-05	0.000412811354522777	TRUE	3.5322423821285e-07	0.863672672429749	0.000412811354522777	1.3048374610123e-05	47.5242980028944	0.000206274563734985	0.000367544389070206	0.000412804183022677
rs6583899	10	95322137	A	G	0.199035	-0.0311988	0.00493339	3.29997e-10	0	0	115078	Free_cholesterol_to_total_lipids_ratio_in_medium_VLDL_id_met_d_M_VLDL_FC_pct	TRUE	reported	met-d-M_VLDL_FC_pct	10	93562380	A	G	0.19802	0.000685449	0.0092347	0.940831	44745	437331	482076	Sensorineural_hearing_loss_R12	TRUE	reported	24WfaU	2	TRUE	0.199035	0.000347409485553244	39.9923876943601	6.41180855822839	1.67356121276429	0.09281731511214	2.2680069854792e-08	0.000347415521369402	TRUE	1.7421588002063e-08	0.72680574175846	0.000347415521369402	2.2680069854792e-08	39.9930827548018	0.000110806583418112	0.000310347869206302	0.000347409485553244
rs6905288	6	43758873	A	G	0.568549	-0.02989	0.00395569	3.90032e-14	0	0	115078	Free_cholesterol_to_total_lipids_ratio_in_medium_VLDL_id_met_d_M_VLDL_FC_pct	TRUE	reported	met-d-M_VLDL_FC_pct	6	43791136	A	G	0.567214	0.00451123	0.00744525	0.544568	44745	437331	482076	Sensorineural_hearing_loss_R12	TRUE	reported	24WfaU	2	TRUE	0.431451	0.000495906274200252	57.0952242898204	5.16936312691803	1.34189459047827	0.09281731511214	1.51855642731181e-06	0.000495914888687145	TRUE	1.42664700605685e-10	1.03762588915592	0.000495914888687145	1.51855642731181e-06	57.0962165944589	0.000243413354460615	0.000438309824906531	0.000495906274200252
rs693668	1	55521109	A	G	0.648546	0.0298319	0.00410822	1.9002e-12	0	0	115078	Free_cholesterol_to_total_lipids_ratio_in_medium_VLDL_id_met_d_M_VLDL_FC_pct	TRUE	reported	met-d-M_VLDL_FC_pct	1	55055436	A	G	0.575928	0.00260338	0.00744595	0.726611	44745	437331	482076	Sensorineural_hearing_loss_R12	TRUE	reported	24WfaU	2	TRUE	0.351454	0.000457997584165406	52.7286796032929	5.16984914876939	1.39363756879195	0.09281731511214	5.03157801391763e-07	0.000458005540434633	TRUE	2.83206658512044e-10	0.958270043386782	0.000458005540434633	5.03157801391763e-07	52.729596018177	0.000208882188905538	0.000405696349955757	0.000457997584165406
rs7007394	8	11094566	A	G	0.573494	-0.0360309	0.00398446	1.39991e-18	0	0	115078	Free_cholesterol_to_total_lipids_ratio_in_medium_VLDL_id_met_d_M_VLDL_FC_pct	TRUE	reported	met-d-M_VLDL_FC_pct	8	11237057	A	G	0.532657	0.00936713	0.00738243	0.204498	44745	437331	482076	Sensorineural_hearing_loss_R12	TRUE	reported	24WfaU	2	TRUE	0.426506	0.000710085226150498	81.771832454636	5.12574613734307	1.35165428028411	0.09281731511214	6.63919006789506e-06	0.000710097558539465	TRUE	2.15827896252626e-13	1.48608874759738	0.000710097558539465	6.63919006789506e-06	81.773253634247	0.000347618588612628	0.000635088487213914	0.000710085226150498
rs72836561	17	41926126	T	C	0.031483	-0.130708	0.0112492	4.60045e-32	0	0	115078	Free_cholesterol_to_total_lipids_ratio_in_medium_VLDL_id_met_d_M_VLDL_FC_pct	TRUE	reported	met-d-M_VLDL_FC_pct	17	43848758	T	C	0.032487	0.0373839	0.0206222	0.0698634	44745	437331	482076	Sensorineural_hearing_loss_R12	TRUE	reported	24WfaU	2	TRUE	0.031483	0.00117181632839042	135.006138203036	14.3183426044698	3.81608281417607	0.09281731511214	1.33521542520763e-05	0.00117183667048002	TRUE	1.11965701930483e-20	2.45354783936645	0.00117183667048002	1.33521542520763e-05	135.008484585222	7.154546492703e-05	0.0010418799776488	0.00117181632839042
rs7534572	1	62999675	G	C	0.647484	-0.032956	0.00410341	3.10027e-16	0	0	115078	Free_cholesterol_to_total_lipids_ratio_in_medium_VLDL_id_met_d_M_VLDL_FC_pct	TRUE	reported	met-d-M_VLDL_FC_pct	1	62534004	G	C	0.735502	0.014648	0.0083365	0.0789024	44745	437331	482076	Sensorineural_hearing_loss_R12	TRUE	reported	24WfaU	2	TRUE	0.352516	0.000560200507298192	64.5017675007222	5.78817309123967	1.39200586535204	0.09281731511214	1.26875834623165e-05	0.000560210238027053	TRUE	8.80078538377411e-10	1.17222945855032	0.000560210238027053	1.26875834623165e-05	64.5028885297379	0.000255873157353803	0.000495800383768234	0.000560200507298192
rs7707394	5	74472939	A	G	0.357078	0.0359468	0.00409463	2.99985e-18	0	0	115078	Free_cholesterol_to_total_lipids_ratio_in_medium_VLDL_id_met_d_M_VLDL_FC_pct	TRUE	reported	met-d-M_VLDL_FC_pct	5	75177114	A	G	0.371909	0.00928726	0.00760193	0.221822	44745	437331	482076	Sensorineural_hearing_loss_R12	TRUE	reported	24WfaU	2	TRUE	0.357078	0.00066928035114574	77.0696869155688	5.27814870359115	1.38902741291912	0.09281731511214	6.1242557138372e-06	0.000669291975331621	TRUE	9.8421379770887e-13	1.40063382546328	0.000669291975331621	6.1242557138372e-06	77.0710263727434	0.000307503606361699	0.000593296582910038	0.00066928035114574
rs77542162	17	67081278	G	A	0.022667	0.168664	0.0132114	1.69981e-38	0	0	115078	Free_cholesterol_to_total_lipids_ratio_in_medium_VLDL_id_met_d_M_VLDL_FC_pct	TRUE	reported	met-d-M_VLDL_FC_pct	17	69085137	G	A	0.00680002	-0.0504756	0.0447679	0.259534	44745	437331	482076	Sensorineural_hearing_loss_R12	TRUE	reported	24WfaU	2	TRUE	0.022667	0.00141429545880495	162.981968875887	31.0831109136098	4.48172283284195	0.09281731511214	5.23031495003948e-06	0.00141432000423914	TRUE	4.72574898287545e-27	2.96196945497201	0.00141432000423914	5.23031495003948e-06	162.984801472933	6.2751109038654e-05	0.00126040870776112	0.00141429545880495
rs78058190	2	219699999	A	G	0.0501	-0.068588	0.0101656	6.70039e-13	0	0	115078	Free_cholesterol_to_total_lipids_ratio_in_medium_VLDL_id_met_d_M_VLDL_FC_pct	TRUE	reported	met-d-M_VLDL_FC_pct	2	218835276	A	G	0.0826823	0.0130764	0.0133643	0.327851	44745	437331	482076	Sensorineural_hearing_loss_R12	TRUE	reported	24WfaU	2	TRUE	0.0501	0.000395426866633069	45.5221427829502	9.27905975448382	3.44849157769337	0.09281731511214	3.94210795910484e-06	0.000395433736362666	TRUE	4.8529111586535e-08	0.827301310555722	0.000395433736362666	3.94210795910484e-06	45.522933949532	3.76516097156517e-05	0.000447756488067645	0.000395426866633069
rs8029570	15	101905966	G	T	0.333155	-0.0223491	0.00417241	2.90001e-08	0	0	115078	Free_cholesterol_to_total_lipids_ratio_in_medium_VLDL_id_met_d_M_VLDL_FC_pct	TRUE	reported	met-d-M_VLDL_FC_pct	15	101365761	G	T	0.313569	-0.00601286	0.00792477	0.448006	44745	437331	482076	Sensorineural_hearing_loss_R12	TRUE	reported	24WfaU	2	TRUE	0.333155	0.000249255960720292	28.6905302215223	5.50230198143866	1.41541283777481	0.09281731511214	2.3654440266192e-06	0.000249260291663862	TRUE	1.40101135321961e-05	0.521410280837964	0.000249260291663862	2.3654440266192e-06	28.6910288577318	0.000110778389542426	0.000221932705697956	0.000249255960720292
rs8103315	19	45254168	A	C	0.135789	0.0469441	0.00589198	1.80011e-15	0	0	115078	Free_cholesterol_to_total_lipids_ratio_in_medium_VLDL_id_met_d_M_VLDL_FC_pct	TRUE	reported	met-d-M_VLDL_FC_pct	19	44750911	A	C	0.187384	0.0141657	0.00950231	0.136023	44745	437331	482076	Sensorineural_hearing_loss_R12	TRUE	reported	24WfaU	2	TRUE	0.135789	0.000551325014706466	63.4792751046419	6.59761471200355	1.99874512138366	0.09281731511214	9.28776952909814e-06	0.000551334591352337	TRUE	4.6900175692868e-10	1.15364708857394	0.000551334591352337	9.28776952909814e-06	63.4803783629252	0.000129467742904598	0.000517221310285574	0.000551325014706466
rs849327	7	28232457	G	A	0.656008	0.0239617	0.00413713	1.7e-09	0	0	115078	Free_cholesterol_to_total_lipids_ratio_in_medium_VLDL_id_met_d_M_VLDL_FC_pct	TRUE	reported	met-d-M_VLDL_FC_pct	7	28192838	G	A	0.65836	-0.00905541	0.00775635	0.243016	44745	437331	482076	Sensorineural_hearing_loss_R12	TRUE	reported	24WfaU	2	TRUE	0.343992	0.000291419112826304	33.545121517152	5.3853651240013	1.4034447510056	0.09281731511214	5.60618547018945e-06	0.0002914241761616	TRUE	7.39430450636148e-06	0.609635691496599	0.0002914241761616	5.60618547018945e-06	33.5457045252773	0.000131562490376384	0.000259133002357807	0.000291419112826304
rs934197	2	21267461	A	G	0.3357	0.0543687	0.0041514	1.29987e-40	0	0	115078	Free_cholesterol_to_total_lipids_ratio_in_medium_VLDL_id_met_d_M_VLDL_FC_pct	TRUE	reported	met-d-M_VLDL_FC_pct	2	21044589	A	G	0.280556	-0.00546913	0.00814662	0.502005	44745	437331	482076	Sensorineural_hearing_loss_R12	TRUE	reported	24WfaU	2	TRUE	0.3357	0.0014882285073915	171.514636688339	5.65633619247345	1.40828558428782	0.09281731511214	1.83515926867268e-06	0.00148825433403902	TRUE	7.31194803338147e-30	3.11703876481175	0.00148825433403902	1.83515926867268e-06	171.517617581604	0.000664755622843124	0.00131838874533179	0.0014882285073915
rs964184	11	116648917	C	G	0.867255	0.14697	0.00578737	1.99986e-146	0	0	115078	Free_cholesterol_to_total_lipids_ratio_in_medium_VLDL_id_met_d_M_VLDL_FC_pct	TRUE	reported	met-d-M_VLDL_FC_pct	11	116778201	C	G	0.855321	0.00851514	0.0104411	0.414763	44745	437331	482076	Sensorineural_hearing_loss_R12	TRUE	reported	24WfaU	2	TRUE	0.132745	0.00557282709250809	644.892525032719	7.24943250320189	1.96325811580185	0.09281731511214	2.72733536293498e-06	0.00557292340746784	TRUE	4.36774649818884e-110	11.7200201596613	0.00557292340746784	2.72733536293498e-06	644.903733147792	0.00129032040540167	0.00497338829869817	0.00557282709250809
[truncated: 1 more columns]

## Sheet: small_VLDL
SNP	chr.exposure	pos.exposure	effect_allele.exposure	other_allele.exposure	eaf.exposure	beta.exposure	se.exposure	pval.exposure	ncase.exposure	ncontrol.exposure	samplesize.exposure	exposure	mr_keep.exposure	pval_origin.exposure	id.exposure	chr.outcome	pos.outcome	effect_allele.outcome	other_allele.outcome	eaf.outcome	beta.outcome	se.outcome	pval.outcome	ncase.outcome	ncontrol.outcome	samplesize.outcome	outcome	mr_keep.outcome	pval_origin.outcome	id.outcome	action	mr_keep	maf.exposure	pve.exposure	f.stat.exposure	sd.outcome	sd.exposure	prevalence.outcome	rsq.outcome	rsq.exposure	steiger_dir	steiger_pval	F.stat	r.exposure	r.outcome	Fstat1	R2_1	R2_2	R2_3
rs10056811	5	74605220	A	G	0.336519	0.0452348	0.00418107	4.40048e-28	0	0	115078	Free_cholesterol_to_total_lipids_ratio_in_small_VLDL_id_met_d_S_VLDL_FC_pct	TRUE	reported	met-d-S_VLDL_FC_pct	5	75309395	A	G	0.354806	0.0065497	0.00767435	0.393408	44745	437331	482076	Sensorineural_hearing_loss_R12	TRUE	reported	24WfaU	2	TRUE	0.336519	0.00101610047661253	117.047710681273	5.32843113569905	1.41835058242961	0.09281731511214	2.98499978902615e-06	0.00101611811831017	TRUE	3.83875917581373e-20	1.94982888335065	0.00101611811831017	2.98499978902615e-06	117.049744949247	0.000454199071598441	0.000913720618096455	0.00101610047661253
rs10455872	6	161010118	G	A	0.07899	0.117652	0.00731093	3.29989e-61	0	0	115078	Free_cholesterol_to_total_lipids_ratio_in_small_VLDL_id_met_d_S_VLDL_FC_pct	TRUE	reported	met-d-S_VLDL_FC_pct	6	160589086	G	A	0.0462029	-0.027317	0.0174838	0.11819	44745	437331	482076	Sensorineural_hearing_loss_R12	TRUE	reported	24WfaU	2	TRUE	0.07899	0.00224535404815388	258.96783692634	12.139298349741	2.48009763615584	0.09281731511214	9.99558937387448e-06	0.00224539298437596	TRUE	1.79064959042145e-41	4.31399269032099	0.00224539298437596	9.99558937387448e-06	258.972337740357	0.000327436829779274	0.0020140260505756	0.00224535404815388
rs1065853	19	45413233	T	G	0.080584	-0.489325	0.00725291	1e-200	0	0	115078	Free_cholesterol_to_total_lipids_ratio_in_small_VLDL_id_met_d_S_VLDL_FC_pct	TRUE	reported	met-d-S_VLDL_FC_pct	19	44909976	T	G	0.0527127	0.00617657	0.0163038	0.704805	44745	437331	482076	Sensorineural_hearing_loss_R12	TRUE	reported	24WfaU	2	TRUE	0.080584	0.0380479575453797	4551.58528622664	11.3200043717331	2.46041542543165	0.09281731511214	5.79045872149096e-07	0.0380485936517141	TRUE	0	75.8221788744343	0.0380485936517141	5.79045872149096e-07	4551.66439195305	0.00586096058950295	0.0354801692919579	0.0380479575453797
rs10750766	11	65473798	A	C	0.70979	-0.0327235	0.00434425	5.30029e-15	0	0	115078	Free_cholesterol_to_total_lipids_ratio_in_small_VLDL_id_met_d_S_VLDL_FC_pct	TRUE	reported	met-d-S_VLDL_FC_pct	11	65706327	A	C	0.736993	0.0071961	0.00834508	0.388513	44745	437331	482076	Sensorineural_hearing_loss_R12	TRUE	reported	24WfaU	2	TRUE	0.29021	0.000492814516462299	56.739085141224	5.79413033050349	1.47370637605202	0.09281731511214	3.05102126361488e-06	0.000492823077268134	TRUE	4.51703934891429e-10	0.945183005966731	0.000492823077268134	3.05102126361488e-06	56.7400712562287	0.00020312801132632	0.000441155544352146	0.000492814516462299
rs10774625	12	111910219	G	A	0.502837	0.027424	0.00395013	3.19963e-13	0	0	115078	Free_cholesterol_to_total_lipids_ratio_in_small_VLDL_id_met_d_S_VLDL_FC_pct	TRUE	reported	met-d-S_VLDL_FC_pct	12	111472415	G	A	0.570673	-0.0114379	0.00741911	0.123151	44745	437331	482076	Sensorineural_hearing_loss_R12	TRUE	reported	24WfaU	2	TRUE	0.497163	0.000418663072793247	48.198250592452	5.15121368235436	1.34000846342507	0.09281731511214	9.74283608003745e-06	0.000418670346035121	TRUE	1.25009763478628e-07	0.802906272879126	0.000418670346035121	9.74283608003745e-06	48.1990882693019	0.000209412470387699	0.000376025781732447	0.000418663072793247
rs1077835	15	58723426	G	A	0.219721	-0.0416261	0.00477314	4.60045e-19	0	0	115078	Free_cholesterol_to_total_lipids_ratio_in_small_VLDL_id_met_d_S_VLDL_FC_pct	TRUE	reported	met-d-S_VLDL_FC_pct	15	58431227	G	A	0.257301	-0.00140562	0.00842555	0.867505	44745	437331	482076	Sensorineural_hearing_loss_R12	TRUE	reported	24WfaU	2	TRUE	0.219721	0.000660455967116238	76.0528604373603	5.85000201390205	1.61919936739113	0.09281731511214	1.14765572801143e-07	0.000660467438139865	TRUE	1.06259239084854e-14	1.26691981482664	0.000660467438139865	1.14765572801143e-07	76.0541822222753	0.000226611672844131	0.000594131977541823	0.000660455967116238
rs10786114	10	95309022	T	C	0.875672	0.0389621	0.0059825	1.29999e-10	0	0	115078	Free_cholesterol_to_total_lipids_ratio_in_small_VLDL_id_met_d_S_VLDL_FC_pct	TRUE	reported	met-d-S_VLDL_FC_pct	10	93549265	T	C	0.857723	-0.0141085	0.0105442	0.180884	44745	437331	482076	Sensorineural_hearing_loss_R12	TRUE	reported	24WfaU	2	TRUE	0.124328	0.000368440151583348	42.4142459948289	7.32102	2.02945235535045	0.09281731511214	7.38349088273263e-06	0.000368446552647011	TRUE	5.08663092578423e-07	0.706553946462521	0.000368446552647011	7.38349088273263e-06	42.4149831467285	8.02541315671062e-05	0.000330540834816506	0.000368440151583348
rs1081105	19	45412955	C	A	0.027622	0.0913935	0.0120263	7.29962e-17	0	0	115078	Free_cholesterol_to_total_lipids_ratio_in_small_VLDL_id_met_d_S_VLDL_FC_pct	TRUE	reported	met-d-S_VLDL_FC_pct	19	44909698	C	A	0.0210781	0.007019	0.025859	0.786059	44745	437331	482076	Sensorineural_hearing_loss_R12	TRUE	reported	24WfaU	2	TRUE	0.027622	0.000501598640296785	57.7509329202215	17.9543415061916	4.07969960069388	0.09281731511214	3.08994938171425e-07	0.000501607353617282	TRUE	2.77476618327513e-11	0.962038782244287	0.000501607353617282	3.08994938171425e-07	57.751936620957	2.69584232642195e-05	0.000448694617398421	0.000501598640296785
rs10822145	10	64934548	T	C	0.476844	0.0428497	0.00395085	1.39991e-29	0	0	115078	Free_cholesterol_to_total_lipids_ratio_in_small_VLDL_id_met_d_S_VLDL_FC_pct	TRUE	reported	met-d-S_VLDL_FC_pct	10	63174788	T	C	0.484217	-0.00653909	0.007352	0.373771	44745	437331	482076	Sensorineural_hearing_loss_R12	TRUE	reported	24WfaU	2	TRUE	0.476844	0.00102112401024615	117.626978334916	5.10461807314749	1.34025271009383	0.09281731511214	3.24609918518222e-06	0.00102114173907401	TRUE	3.78685778734591e-20	1.95947856206448	0.00102114173907401	3.24609918518222e-06	117.629022670457	0.000509987711745684	0.00091607936361345	0.00102112401024615
rs11122450	1	230301811	G	T	0.611466	0.0331634	0.00404379	8.30042e-17	0	0	115078	Free_cholesterol_to_total_lipids_ratio_in_small_VLDL_id_met_d_S_VLDL_FC_pct	TRUE	reported	met-d-S_VLDL_FC_pct	1	230166065	G	T	0.562544	-0.00110451	0.00741614	0.881607	44745	437331	482076	Sensorineural_hearing_loss_R12	TRUE	reported	24WfaU	2	TRUE	0.388534	0.000584110287251459	67.256360547828	5.14915156107073	1.37178088425284	0.09281731511214	9.12539450272596e-08	0.000584120433052434	TRUE	3.44392468084401e-13	1.12038410338752	0.000584120433052434	9.12539450272596e-08	67.257529451171	0.000277702598430839	0.000522575971687741	0.000584110287251459
rs111278137	19	45215081	A	G	0.021615	-0.0862927	0.013996	1.5e-10	0	0	115078	Free_cholesterol_to_total_lipids_ratio_in_small_VLDL_id_met_d_S_VLDL_FC_pct	TRUE	reported	met-d-S_VLDL_FC_pct	19	44711810	A	G	0.0108838	0.0174626	0.0359622	0.627263	44745	437331	482076	Sensorineural_hearing_loss_R12	TRUE	reported	24WfaU	2	TRUE	0.021615	0.000330220861210976	38.0130485263359	24.9691643185725	4.74788385549268	0.09281731511214	9.97853433127009e-07	0.000330226598494397	TRUE	1.65078235816204e-07	0.633236989680978	0.000330226598494397	9.97853433127009e-07	38.013709186222	1.39714977053064e-05	0.00031495110531407	0.000330220861210976
rs11231721	11	63957835	A	G	0.058841	-0.0617468	0.00839348	5.30029e-13	0	0	115078	Free_cholesterol_to_total_lipids_ratio_in_small_VLDL_id_met_d_S_VLDL_FC_pct	TRUE	reported	met-d-S_VLDL_FC_pct	11	64190363	A	G	0.0951434	-0.0117932	0.0125845	0.348698	44745	437331	482076	Sensorineural_hearing_loss_R12	TRUE	reported	24WfaU	2	TRUE	0.058841	0.000470054587327485	54.1174398421499	8.73763141206809	2.84733267957993	0.09281731511214	3.63949964847467e-06	0.000470062752950764	TRUE	1.66231631152488e-09	0.901510560804992	0.000470062752950764	3.63949964847467e-06	54.118380393435	5.20865419883337e-05	0.000422281398341838	0.000470054587327485
rs1128249	2	165528624	T	G	0.391999	0.0344898	0.00403958	7.59976e-19	0	0	115078	Free_cholesterol_to_total_lipids_ratio_in_small_VLDL_id_met_d_S_VLDL_FC_pct	TRUE	reported	met-d-S_VLDL_FC_pct	2	164672114	T	G	0.349032	-0.0124	0.00771989	0.108222	44745	437331	482076	Sensorineural_hearing_loss_R12	TRUE	reported	24WfaU	2	TRUE	0.391999	0.000633055228988505	72.8956104784649	5.36005032871472	1.37035271970357	0.09281731511214	1.06190374856984e-05	0.000633066224408282	TRUE	2.43479726749553e-11	1.2143250470522	0.000633066224408282	1.06190374856984e-05	72.8968773909485	0.000301950580024865	0.000567022901952972	0.000633055228988505
rs11591147	1	55505647	T	G	0.017458	-0.272525	0.0150221	1.99986e-76	0	0	115078	Free_cholesterol_to_total_lipids_ratio_in_small_VLDL_id_met_d_S_VLDL_FC_pct	TRUE	reported	met-d-S_VLDL_FC_pct	1	55039974	T	G	0.0363149	0.00471869	0.0197173	0.810859	44745	437331	482076	Sensorineural_hearing_loss_R12	TRUE	reported	24WfaU	2	TRUE	0.017458	0.00285179828932468	329.112101269723	13.6900552140467	5.09596928162307	0.09281731511214	2.36855948822705e-07	0.00285184771171327	TRUE	1.25232324272554e-58	5.48248468236466	0.00285184771171327	2.36855948822705e-07	329.117821178328	9.81148405781936e-05	0.0025479347699124	0.00285179828932468
rs11679879	2	121336883	A	G	0.148876	0.0305189	0.00554558	4.90004e-08	0	0	115078	Free_cholesterol_to_total_lipids_ratio_in_small_VLDL_id_met_d_S_VLDL_FC_pct	TRUE	reported	met-d-S_VLDL_FC_pct	2	120579307	A	G	0.147881	-0.0116984	0.0103697	0.259266	44745	437331	482076	Sensorineural_hearing_loss_R12	TRUE	reported	24WfaU	2	TRUE	0.148876	0.000263109915530593	30.2856050825936	7.1998582743631	1.8812353351917	0.09281731511214	5.24185247892036e-06	0.000263114487130014	TRUE	2.17036423050477e-05	0.504510060009572	0.000263114487130014	5.24185247892036e-06	30.2861314409147	6.66958822316572e-05	0.000236039820997961	0.000263109915530593
rs117733303	6	160922870	G	A	0.0185	0.153877	0.0146307	2.60016e-26	0	0	115078	Free_cholesterol_to_total_lipids_ratio_in_small_VLDL_id_met_d_S_VLDL_FC_pct	TRUE	reported	met-d-S_VLDL_FC_pct	6	160501838	G	A	0.0108749	-0.0224403	0.0358709	0.531588	44745	437331	482076	Sensorineural_hearing_loss_R12	TRUE	reported	24WfaU	2	TRUE	0.0185	0.00096030159741183	110.613889318372	24.9057731828164	4.96319407863366	0.09281731511214	1.6464729729642e-06	0.000960318271251766	TRUE	1.33866455002533e-19	1.84265164211555	0.000960318271251766	1.6464729729642e-06	110.615811767698	3.49073542488559e-05	0.0008598831710152	0.00096030159741183
rs12151108	19	11197261	A	G	0.119677	-0.113787	0.00605263	5.50047e-83	0	0	115078	Free_cholesterol_to_total_lipids_ratio_in_small_VLDL_id_met_d_S_VLDL_FC_pct	TRUE	reported	met-d-S_VLDL_FC_pct	19	11086585	A	G	0.101015	0.0203596	0.0121821	0.0946673	44745	437331	482076	Sensorineural_hearing_loss_R12	TRUE	reported	24WfaU	2	TRUE	0.119677	0.0030617729804903	353.418675253594	8.45823827922879	2.05324265935057	0.09281731511214	1.14417732214798e-05	0.00306182603062003	TRUE	1.36967467747785e-56	5.88739358432605	0.00306182603062003	1.14417732214798e-05	353.424817606043	0.000647123953188523	0.00272814866808431	0.0030617729804903
rs12212146	6	161125454	C	T	0.074301	-0.0618217	0.00772276	9.20026e-17	0	0	115078	Free_cholesterol_to_total_lipids_ratio_in_small_VLDL_id_met_d_S_VLDL_FC_pct	TRUE	reported	met-d-S_VLDL_FC_pct	6	160704422	C	T	0.0615273	-0.00388923	0.0154359	0.801073	44745	437331	482076	Sensorineural_hearing_loss_R12	TRUE	reported	24WfaU	2	TRUE	0.074301	0.000556548134169011	64.0809972470867	10.717406707739	2.61980333837129	0.09281731511214	2.65483875703421e-07	0.00055655780149118	TRUE	1.99516378581508e-12	1.06748759611813	0.00055655780149118	2.65483875703421e-07	64.0821109631917	7.66017961949138e-05	0.000525746434080833	0.000556548134169011
rs1260326	2	27730940	C	T	0.603982	0.0720344	0.00402943	9.30037e-75	0	0	115078	Free_cholesterol_to_total_lipids_ratio_in_small_VLDL_id_met_d_S_VLDL_FC_pct	TRUE	reported	met-d-S_VLDL_FC_pct	2	27508073	C	T	0.650237	-0.00634788	0.00772352	0.411139	44745	437331	482076	Sensorineural_hearing_loss_R12	TRUE	reported	24WfaU	2	TRUE	0.396018	0.00276946523408459	319.584058216116	5.36257069917249	1.36690952013703	0.09281731511214	2.78562890140936e-06	0.00276951323358342	TRUE	1.68710040201071e-54	5.3237626241578	0.00276951323358342	2.78562890140936e-06	319.58961252906	0.00132852358092968	0.00248226877333733	0.00276946523408459
rs13402561	2	3639921	G	C	0.816428	-0.0263229	0.00518647	1.79999e-08	0	0	115078	Free_cholesterol_to_total_lipids_ratio_in_small_VLDL_id_met_d_S_VLDL_FC_pct	TRUE	reported	met-d-S_VLDL_FC_pct	2	3639921	G	C	0.64937	-0.00245532	0.00781245	0.753307	44745	437331	482076	Sensorineural_hearing_loss_R12	TRUE	reported	24WfaU	2	TRUE	0.183572	0.000223786674076727	25.7582396568363	5.4243163038032	1.75941391683317	0.09281731511214	4.1723316627532e-07	0.000223790562578112	TRUE	1.28253720567642e-05	0.429091345527726	0.000223790562578112	4.1723316627532e-07	25.7586873303678	6.70943188109499e-05	0.000207692968560286	0.000223786674076727
rs1358980	6	43764551	T	C	0.482643	-0.028486	0.00396998	2.39994e-13	0	0	115078	Free_cholesterol_to_total_lipids_ratio_in_small_VLDL_id_met_d_S_VLDL_FC_pct	TRUE	reported	met-d-S_VLDL_FC_pct	6	43796814	T	C	0.463127	0.00147001	0.00736803	0.841862	44745	437331	482076	Sensorineural_hearing_loss_R12	TRUE	reported	24WfaU	2	TRUE	0.482643	0.000447197881680164	51.4847673111069	5.11574797354365	1.34674220839017	0.09281731511214	1.63317860064063e-07	0.000447205650422426	TRUE	2.55986528851515e-10	0.85765441947977	0.000447205650422426	1.63317860064063e-07	51.4856621070211	0.000223429407456569	0.00040523717297966	0.000447197881680164
rs144018203	11	116916060	C	G	0.010654	-0.23363	0.0199619	1.29987e-33	0	0	115078	Free_cholesterol_to_total_lipids_ratio_in_small_VLDL_id_met_d_S_VLDL_FC_pct	TRUE	reported	met-d-S_VLDL_FC_pct	11	117045344	C	G	0.00446079	-0.0484655	0.0561715	0.38824	44745	437331	482076	Sensorineural_hearing_loss_R12	TRUE	reported	24WfaU	2	TRUE	0.010654	0.00118889779693158	136.976453883953	39.0008234624326	6.77170496820229	0.09281731511214	3.17071089193517e-06	0.00118891843519316	TRUE	2.04298494967774e-23	2.28181008041373	0.00118891843519316	3.17071089193517e-06	136.978834509868	2.50929690857084e-05	0.0011506628937044	0.00118889779693158
rs174537	11	61552680	T	G	0.343113	-0.0835097	0.00414484	5.10035e-94	0	0	115078	Free_cholesterol_to_total_lipids_ratio_in_small_VLDL_id_met_d_S_VLDL_FC_pct	TRUE	reported	met-d-S_VLDL_FC_pct	11	61785208	T	G	0.413177	0.017691	0.00745124	0.0175857	44745	437331	482076	Sensorineural_hearing_loss_R12	TRUE	reported	24WfaU	2	TRUE	0.343113	0.00351509224197149	405.929634947703	5.17352208533182	1.40606022575023	0.09281731511214	2.30653220252559e-05	0.0035151531188903	TRUE	4.35327388696802e-62	6.76214273839402	0.0035151531188903	2.30653220252559e-05	405.936689931104	0.00159009779931682	0.00314363186968792	0.00351509224197149
rs17561950	17	76392144	A	G	0.484455	0.0236901	0.00398584	7.00003e-09	0	0	115078	Free_cholesterol_to_total_lipids_ratio_in_small_VLDL_id_met_d_S_VLDL_FC_pct	TRUE	reported	met-d-S_VLDL_FC_pct	17	78396063	A	G	0.617672	0.0035613	0.00756541	0.63783	44745	437331	482076	Sensorineural_hearing_loss_R12	TRUE	reported	24WfaU	2	TRUE	0.484455	0.000306879913667337	35.3253535866414	5.25279224928873	1.35212241973256	0.09281731511214	9.10400008057135e-07	0.000306885245547777	TRUE	4.43790501718615e-07	0.58846426245249	0.000306885245547777	9.10400008057135e-07	35.3259675348772	0.000153338700164397	0.000280339184313254	0.000306879913667337
rs1801689	17	64210580	C	A	0.030531	0.0899884	0.0114713	4.49987e-16	0	0	115078	Free_cholesterol_to_total_lipids_ratio_in_small_VLDL_id_met_d_S_VLDL_FC_pct	TRUE	reported	met-d-S_VLDL_FC_pct	17	66214462	C	A	0.00987219	-0.0313302	0.0371238	0.398704	44745	437331	482076	Sensorineural_hearing_loss_R12	TRUE	reported	24WfaU	2	TRUE	0.030531	0.000534469959218274	61.5375550015141	25.7756828650589	3.89142612685861	0.09281731511214	2.91640251729687e-06	0.000534479243244416	TRUE	6.70060399205921e-11	1.02511788957124	0.000534479243244416	2.91640251729687e-06	61.5386245130544	3.16563202502168e-05	0.000479377903366274	0.000534469959218274
rs190543502	15	43757184	C	T	0.024112	-0.158286	0.0129647	4.79954e-35	0	0	115078	Free_cholesterol_to_total_lipids_ratio_in_small_VLDL_id_met_d_S_VLDL_FC_pct	TRUE	reported	met-d-S_VLDL_FC_pct	15	43464986	C	T	0.00395606	0.0299033	0.0589397	0.611906	44745	437331	482076	Sensorineural_hearing_loss_R12	TRUE	reported	24WfaU	2	TRUE	0.024112	0.00129361661632858	149.057048415239	40.9228315894847	4.39803442564346	0.09281731511214	1.07101138313601e-06	0.001293639070066	TRUE	1.70891541141755e-26	2.48305359050075	0.001293639070066	1.07101138313601e-06	149.059638999694	6.09580362723272e-05	0.00117909342327685	0.00129361661632858
rs2043085	15	58680954	C	T	0.61268	0.0345695	0.00404919	1.69981e-18	0	0	115078	Free_cholesterol_to_total_lipids_ratio_in_small_VLDL_id_met_d_S_VLDL_FC_pct	TRUE	reported	met-d-S_VLDL_FC_pct	15	58388755	C	T	0.580087	0.00823744	0.00744973	0.268841	44745	437331	482076	Sensorineural_hearing_loss_R12	TRUE	reported	24WfaU	2	TRUE	0.38732	0.000632969228398194	72.8857013332848	5.17247366676674	1.37361273426853	0.09281731511214	5.0240772549524e-06	0.000632980222325189	TRUE	2.81282111238377e-12	1.21415997643809	0.000632980222325189	5.0240772549524e-06	72.8869680735492	0.000300601540606575	0.000567178577124535	0.000632969228398194
rs2523764	6	29817617	G	A	0.334565	0.0308987	0.00416653	2.29985e-14	0	0	115078	Free_cholesterol_to_total_lipids_ratio_in_small_VLDL_id_met_d_S_VLDL_FC_pct	TRUE	reported	met-d-S_VLDL_FC_pct	6	29849840	G	A	0.244311	-0.00706883	0.0085415	0.407904	44745	437331	482076	Sensorineural_hearing_loss_R12	TRUE	reported	24WfaU	2	TRUE	0.334565	0.000477673977813123	54.9950803896328	5.93050806199528	1.41341815664661	0.09281731511214	2.80415159448716e-06	0.000477682275734522	TRUE	7.64067727245642e-10	0.916130657846802	0.000477682275734522	2.80415159448716e-06	54.9960361941514	0.00021279196502427	0.000425105336562668	0.000477673977813123
rs2642438	1	220970028	G	A	0.703836	0.0315867	0.00431812	2.99985e-14	0	0	115078	Free_cholesterol_to_total_lipids_ratio_in_small_VLDL_id_met_d_S_VLDL_FC_pct	TRUE	reported	met-d-S_VLDL_FC_pct	1	220796686	G	A	0.715176	0.00450711	0.00816052	0.580739	44745	437331	482076	Sensorineural_hearing_loss_R12	TRUE	reported	24WfaU	2	TRUE	0.296164	0.000464755891337239	53.5071166992386	5.66598719780761	1.46484225736496	0.09281731511214	1.2577861013036e-06	0.000464763964956231	TRUE	4.66293758491348e-10	0.891343546983881	0.000464763964956231	1.2577861013036e-06	53.5080466432182	0.000193847645648429	0.000415951074452689	0.000464755891337239
rs28807203	19	45173951	C	A	0.049209	-0.12196	0.0091319	6.00067e-41	0	0	115078	Free_cholesterol_to_total_lipids_ratio_in_small_VLDL_id_met_d_S_VLDL_FC_pct	TRUE	reported	met-d-S_VLDL_FC_pct	19	44670679	C	A	0.0638563	-0.000846314	0.0150575	0.955178	44745	437331	482076	Sensorineural_hearing_loss_R12	TRUE	reported	24WfaU	2	TRUE	0.049209	0.00154756042178131	178.363090756868	10.4546771812321	3.09782799228162	0.09281731511214	1.30145999709152e-08	0.00154758727647624	TRUE	5.63176608724865e-33	2.97124569166885	0.00154758727647624	1.30145999709152e-08	178.366190675022	0.000145037341031048	0.0013918563937492	0.00154756042178131
rs2925979	16	81534790	C	T	0.69893	0.0364977	0.0043004	1.59993e-17	0	0	115078	Free_cholesterol_to_total_lipids_ratio_in_small_VLDL_id_met_d_S_VLDL_FC_pct	TRUE	reported	met-d-S_VLDL_FC_pct	16	81501185	C	T	0.677575	-0.0135314	0.00786019	0.0851589	44745	437331	482076	Sensorineural_hearing_loss_R12	TRUE	reported	24WfaU	2	TRUE	0.30107	0.000625531569163949	72.0287270957957	5.45746299406599	1.45883107546161	0.09281731511214	1.21587177191985e-05	0.000625542433988459	TRUE	5.31132284040899e-11	1.19988414728417	0.000625542433988459	1.21587177191985e-05	72.0299789420034	0.000263422060544761	0.000560611696302324	0.000625531569163949
rs2927468	19	45357939	G	A	0.523267	0.0497126	0.00398641	1e-38	0	0	115078	Free_cholesterol_to_total_lipids_ratio_in_small_VLDL_id_met_d_S_VLDL_FC_pct	TRUE	reported	met-d-S_VLDL_FC_pct	19	44854682	G	A	0.525281	-0.000426878	0.0073802	0.953875	44745	437331	482076	Sensorineural_hearing_loss_R12	TRUE	reported	24WfaU	2	TRUE	0.476733	0.00134955386373493	155.511131070952	5.12419781058802	1.35231578167866	0.09281731511214	1.38120250060204e-08	0.00134957728708188	TRUE	5.9612287931021e-29	2.59056835268102	0.00134957728708188	1.38120250060204e-08	155.513833826193	0.000674225664872895	0.00123299556049183	0.00134955386373493
rs2943650	2	227105921	T	C	0.644755	-0.0434675	0.00411271	2.99985e-26	0	0	115078	Free_cholesterol_to_total_lipids_ratio_in_small_VLDL_id_met_d_S_VLDL_FC_pct	TRUE	reported	met-d-S_VLDL_FC_pct	2	226241205	T	C	0.640493	0.00929188	0.00764672	0.22431	44745	437331	482076	Sensorineural_hearing_loss_R12	TRUE	reported	24WfaU	2	TRUE	0.355245	0.000969749322256837	111.703197107717	5.30924715890892	1.39516071815685	0.09281731511214	6.04293340885934e-06	0.000969766159979597	TRUE	2.2220140031497e-18	1.86079777908962	0.000969766159979597	6.04293340885934e-06	111.705138489015	0.000444665601253251	0.000865529777846733	0.000969749322256837
rs328	8	19819724	G	C	0.10031	0.178459	0.00654251	7.99834e-171	0	0	115078	Free_cholesterol_to_total_lipids_ratio_in_small_VLDL_id_met_d_S_VLDL_FC_pct	TRUE	reported	met-d-S_VLDL_FC_pct	8	19962213	G	C	0.088564	-0.0020004	0.0128652	0.876436	44745	437331	482076	Sensorineural_hearing_loss_R12	TRUE	reported	24WfaU	2	TRUE	0.10031	0.00642387323696174	744.01308234423	8.9325261744637	2.21942537892251	0.09281731511214	9.81835114207523e-08	0.00642398416550248	TRUE	2.39912480192268e-131	12.3940757926983	0.00642398416550248	9.81835114207523e-08	744.026013156603	0.00116697871242909	0.00574836093835023	0.00642387323696174
rs35363532	7	130445428	C	CT	0.509625	-0.0211683	0.00395238	4.49997e-09	0	0	115078	Free_cholesterol_to_total_lipids_ratio_in_small_VLDL_id_met_d_S_VLDL_FC_pct	TRUE	reported	met-d-S_VLDL_FC_pct	7	130760669	C	CT	0.543261	-0.0045276	0.00738031	0.539565	44745	437331	482076	Sensorineural_hearing_loss_R12	TRUE	reported	24WfaU	2	TRUE	0.490375	0.000249203438797525	28.6844831949163	5.12427418545038	1.34077173426494	0.09281731511214	1.54608570877948e-06	0.000249207768828728	TRUE	9.29383256569351e-06	0.477837913376485	0.000249207768828728	1.54608570877948e-06	28.6849817260296	0.000124586594081791	0.000223965438486635	0.000249203438797525
rs386397	2	21451827	G	A	0.688294	-0.0280815	0.00424835	4.60045e-11	0	0	115078	Free_cholesterol_to_total_lipids_ratio_in_small_VLDL_id_met_d_S_VLDL_FC_pct	TRUE	reported	met-d-S_VLDL_FC_pct	2	21228955	G	A	0.697698	0.0140385	0.0079899	0.0789133	44745	437331	482076	Sensorineural_hearing_loss_R12	TRUE	reported	24WfaU	2	TRUE	0.311706	0.000379527162613262	43.6910497050098	5.54752284312311	1.44117407669922	0.09281731511214	1.26347290570345e-05	0.000379533756223037	TRUE	1.20251636715027e-06	0.727823467566263	0.000379533756223037	1.26347290570345e-05	43.6918090475262	0.000162913420793222	0.000338368359737694	0.000379527162613262
rs4299376	2	44072576	T	G	0.676279	-0.034634	0.00422292	5.79963e-18	0	0	115078	Free_cholesterol_to_total_lipids_ratio_in_small_VLDL_id_met_d_S_VLDL_FC_pct	TRUE	reported	met-d-S_VLDL_FC_pct	2	43845437	T	G	0.784688	0.00774305	0.00894631	0.386763	44745	437331	482076	Sensorineural_hearing_loss_R12	TRUE	reported	24WfaU	2	TRUE	0.323721	0.000584162291108791	67.2623519412506	6.21157449863712	1.43254742005124	0.09281731511214	3.07899898453979e-06	0.000584172437812528	TRUE	8.29430934890208e-12	1.12048391048224	0.000584172437812528	3.07899898453979e-06	67.263520948723	0.000255925795730688	0.000525208898921974	0.000584162291108791
rs4336630	8	126484276	G	T	0.654131	0.0478178	0.00414496	2.80027e-31	0	0	115078	Free_cholesterol_to_total_lipids_ratio_in_small_VLDL_id_met_d_S_VLDL_FC_pct	TRUE	reported	met-d-S_VLDL_FC_pct	8	125472034	G	T	0.660228	-0.00550688	0.00776097	0.477976	44745	437331	482076	Sensorineural_hearing_loss_R12	TRUE	reported	24WfaU	2	TRUE	0.345869	0.00115516551987573	133.085563219043	5.38857286822028	1.40610093352836	0.09281731511214	2.06782300350395e-06	0.0011551855732507	TRUE	3.23995012312308e-23	2.21699402415562	0.0011551855732507	2.06782300350395e-06	133.087876221984	0.000523302192764292	0.00103463114515421	0.00115516551987573
rs438568	20	12958687	G	A	0.609864	0.0232116	0.00405623	8.70001e-09	0	0	115078	Free_cholesterol_to_total_lipids_ratio_in_small_VLDL_id_met_d_S_VLDL_FC_pct	TRUE	reported	met-d-S_VLDL_FC_pct	20	12978039	G	A	0.663902	0.00404505	0.00776208	0.602277	44745	437331	482076	Sensorineural_hearing_loss_R12	TRUE	reported	24WfaU	2	TRUE	0.390136	0.000284478297223489	32.7459400405539	5.38934356001315	1.37600092391862	0.09281731511214	1.10978466876871e-06	0.000284483239998141	TRUE	1.43385276823019e-06	0.545495331193658	0.000284483239998141	1.10978466876871e-06	32.7465091590502	0.000135410307770602	0.000256382971183092	0.000284478297223489
rs4722551	7	25991826	C	T	0.158088	0.0527633	0.00539989	1.69981e-24	0	0	115078	Free_cholesterol_to_total_lipids_ratio_in_small_VLDL_id_met_d_S_VLDL_FC_pct	TRUE	reported	met-d-S_VLDL_FC_pct	7	25952206	C	T	0.213983	0.00196371	0.00901112	0.827491	44745	437331	482076	Sensorineural_hearing_loss_R12	TRUE	reported	24WfaU	2	TRUE	0.158088	0.000828975317714346	95.4743095073534	6.25657317890381	1.83181270023123	0.09281731511214	1.97145713238234e-07	0.000828989713211334	TRUE	5.48670940558591e-18	1.59045029767661	0.000828989713211334	1.97145713238234e-07	95.4759688335293	0.000220849982444734	0.000741070457316318	0.000828975317714346
rs472495	1	55521313	T	G	0.649117	0.0304444	0.00412663	3.40017e-13	0	0	115078	Free_cholesterol_to_total_lipids_ratio_in_small_VLDL_id_met_d_S_VLDL_FC_pct	TRUE	reported	met-d-S_VLDL_FC_pct	1	55055640	T	G	0.575883	0.00242892	0.00744557	0.744255	44745	437331	482076	Sensorineural_hearing_loss_R12	TRUE	reported	24WfaU	2	TRUE	0.350883	0.000472744094512915	54.4272295715289	5.16958530833579	1.39988282041953	0.09281731511214	4.37993514801465e-07	0.00047275230683527	TRUE	1.30646871735432e-10	0.90667116547289	0.00047275230683527	4.37993514801465e-07	54.4281755069033	0.000215450138418508	0.000422211584459504	0.000472744094512915
rs507666	9	136149399	A	G	0.183875	0.0527276	0.00509827	2.49977e-24	0	0	115078	Free_cholesterol_to_total_lipids_ratio_in_small_VLDL_id_met_d_S_VLDL_FC_pct	TRUE	reported	met-d-S_VLDL_FC_pct	9	136149399	A	G	0.202203	0.00826077	0.00913867	0.366029	44745	437331	482076	Sensorineural_hearing_loss_R12	TRUE	reported	24WfaU	2	TRUE	0.183875	0.000928612575482822	106.960345458132	6.34513330339102	1.72949369991016	0.09281731511214	3.34611691075214e-06	0.000928628699613643	TRUE	2.47048221550102e-18	1.78178940650392	0.000928628699613643	3.34611691075214e-06	106.962204409528	0.000278963512286126	0.000834421279620985	0.000928612575482822
rs59784135	1	55492083	G	A	0.69642	-0.0284249	0.00443735	1.09999e-10	0	0	115078	Free_cholesterol_to_total_lipids_ratio_in_small_VLDL_id_met_d_S_VLDL_FC_pct	TRUE	reported	met-d-S_VLDL_FC_pct	1	55492083	G	A	0.756343	0.00132597	0.00860408	0.877524	44745	437331	482076	Sensorineural_hearing_loss_R12	TRUE	reported	24WfaU	2	TRUE	0.30358	0.000356453908503428	41.0339166749204	5.97395841550692	1.50528882724853	0.09281731511214	9.84887323489e-08	0.000356460101399373	TRUE	1.51743218708537e-08	0.68355985319211	0.000356460101399373	9.84887323489e-08	41.0346298369468	0.000150776133395706	0.000341642804372346	0.000356453908503428
rs60318332	19	8565131	G	A	0.090005	0.0580206	0.00706406	4.30031e-16	0	0	115078	Free_cholesterol_to_total_lipids_ratio_in_small_VLDL_id_met_d_S_VLDL_FC_pct	TRUE	reported	met-d-S_VLDL_FC_pct	19	8500247	G	A	0.0705656	0.00243643	0.0144577	0.866173	44745	437331	482076	Sensorineural_hearing_loss_R12	TRUE	reported	24WfaU	2	TRUE	0.090005	0.000585880236116927	67.4602776948158	10.0382258863091	2.39635	0.09281731511214	1.1834260249751e-07	0.000585890412643301	TRUE	3.48550829647294e-13	1.12378103905327	0.000585890412643301	1.1834260249751e-07	67.4614501422018	9.60282479171583e-05	0.000551442290220048	0.000585880236116927
rs673548	2	21237544	A	G	0.206073	0.056393	0.00485874	4.10015e-32	0	0	115078	Free_cholesterol_to_total_lipids_ratio_in_small_VLDL_id_met_d_S_VLDL_FC_pct	TRUE	reported	met-d-S_VLDL_FC_pct	2	21014672	A	G	0.267498	-0.00571305	0.00830727	0.491632	44745	437331	482076	Sensorineural_hearing_loss_R12	TRUE	reported	24WfaU	2	TRUE	0.206073	0.0011692373560139	134.708664383231	5.76787820736071	1.64823758245474	0.09281731511214	1.94395438117789e-06	0.00116925765338635	TRUE	1.50344865836483e-23	2.2440323106126	0.00116925765338635	1.94395438117789e-06	134.711005595376	0.000383038504953705	0.00104059577601892	0.0011692373560139
rs67408364	1	39618556	G	A	0.213624	-0.0266268	0.00482231	6.19998e-09	0	0	115078	Free_cholesterol_to_total_lipids_ratio_in_small_VLDL_id_met_d_S_VLDL_FC_pct	TRUE	reported	met-d-S_VLDL_FC_pct	1	39152884	G	A	0.190421	0.00195825	0.00939884	0.834955	44745	437331	482076	Sensorineural_hearing_loss_R12	TRUE	reported	24WfaU	2	TRUE	0.213624	0.000264862426042561	30.4873835016316	6.52577373920315	1.63587937947849	0.09281731511214	1.79693255789276e-07	0.000264867028084215	TRUE	1.35391659980512e-06	0.507871367865892	0.000264867028084215	1.79693255789276e-07	30.4879133668251	8.90114109246004e-05	0.000238203556424721	0.000264862426042561
rs679582	6	139831180	A	G	0.627691	0.0250114	0.0040798	1.2e-09	0	0	115078	Free_cholesterol_to_total_lipids_ratio_in_small_VLDL_id_met_d_S_VLDL_FC_pct	TRUE	reported	met-d-S_VLDL_FC_pct	6	139510043	A	G	0.571518	0.000208634	0.00742565	0.977585	44745	437331	482076	Sensorineural_hearing_loss_R12	TRUE	reported	24WfaU	2	TRUE	0.372309	0.000326485679570322	37.5829363527498	5.15575451507993	1.38399661000565	0.09281731511214	3.24006835579967e-09	0.000326491351979596	TRUE	4.00597083435901e-08	0.626072004272399	0.000326491351979596	3.24006835579967e-09	37.5835895373643	0.000152645984064877	0.000292385233700468	0.000326485679570322
rs72555385	7	73123473	G	A	0.04931	-0.0562064	0.00915544	1.79999e-10	0	0	115078	Free_cholesterol_to_total_lipids_ratio_in_small_VLDL_id_met_d_S_VLDL_FC_pct	TRUE	reported	met-d-S_VLDL_FC_pct	7	73709143	G	A	0.0230174	0.0329023	0.0246026	0.181108	44745	437331	482076	Sensorineural_hearing_loss_R12	TRUE	reported	24WfaU	2	TRUE	0.04931	0.000327399929199521	37.6882133709534	17.0820017146924	3.10581350142411	0.09281731511214	7.39969647116815e-06	0.000327405617487898	TRUE	2.7787279003147e-06	0.627825752121473	0.000327405617487898	7.39969647116815e-06	37.6888683852634	3.07061039879477e-05	0.000296193458963626	0.000327399929199521
rs72647336	8	126445055	A	G	0.056912	-0.0574863	0.0091787	6.90001e-10	0	0	115078	Free_cholesterol_to_total_lipids_ratio_in_small_VLDL_id_met_d_S_VLDL_FC_pct	TRUE	reported	met-d-S_VLDL_FC_pct	8	125432813	A	G	0.0386604	0.0246838	0.0192649	0.200095	44745	437331	482076	Sensorineural_hearing_loss_R12	TRUE	reported	24WfaU	2	TRUE	0.056912	0.000340742299479296	39.2246263442562	13.3759462346816	3.11370402575097	0.09281731511214	6.88312621876703e-06	0.00034074821950071	TRUE	1.38405502893988e-06	0.653419951056796	0.00034074821950071	6.88312621876703e-06	39.225308061145	3.65898071050054e-05	0.000354743769341149	0.000340742299479296
rs72836561	17	41926126	T	C	0.031483	-0.142366	0.0113004	1.9002e-37	0	0	115078	Free_cholesterol_to_total_lipids_ratio_in_small_VLDL_id_met_d_S_VLDL_FC_pct	TRUE	reported	met-d-S_VLDL_FC_pct	17	43848758	T	C	0.032487	0.0373839	0.0206222	0.0698634	44745	437331	482076	Sensorineural_hearing_loss_R12	TRUE	reported	24WfaU	2	TRUE	0.031483	0.00137731746304777	158.71478502274	14.3183426044698	3.83345146617672	0.09281731511214	1.33521542520763e-05	0.00137734136760522	TRUE	1.91988112658543e-24	2.64393613724596	0.00137734136760522	1.33521542520763e-05	158.717543456906	8.41096800218692e-05	0.00123602119838185	0.00137731746304777
rs72959041	6	127454893	A	G	0.04962	-0.0509839	0.00922221	1.09999e-08	0	0	115078	Free_cholesterol_to_total_lipids_ratio_in_small_VLDL_id_met_d_S_VLDL_FC_pct	TRUE	reported	met-d-S_VLDL_FC_pct	6	127133748	A	G	0.0648522	0.0113446	0.0152045	0.455584	44745	437331	482076	Sensorineural_hearing_loss_R12	TRUE	reported	24WfaU	2	TRUE	0.04962	0.000265514632638848	30.5624766503084	10.5567417700178	3.12846398763669	0.09281731511214	2.37248690627646e-06	0.000265519246009723	TRUE	6.8754264280418e-06	0.509122300407669	0.000265519246009723	2.37248690627646e-06	30.5630078206072	2.50488522481424e-05	0.000245160304017843	0.000265514632638848
rs74340693	8	22608035	G	A	0.019297	-0.0835199	0.0145638	9.29994e-09	0	0	115078	Free_cholesterol_to_total_lipids_ratio_in_small_VLDL_id_met_d_S_VLDL_FC_pct	TRUE	reported	met-d-S_VLDL_FC_pct	8	22750522	G	A	0.0356211	0.0326604	0.0198473	0.0998504	44745	437331	482076	Sensorineural_hearing_loss_R12	TRUE	reported	24WfaU	2	TRUE	0.019297	0.000285702549950278	32.8869025099853	13.7803164150136	4.94049949232811	0.09281731511214	1.11381919302035e-05	0.000285707513990088	TRUE	3.54703373147339e-05	0.547843541959729	0.000285707513990088	1.11381919302035e-05	32.8874740783838	1.08167180546173e-05	0.000264020243749064	0.000285702549950278
rs7534572	1	62999675	G	C	0.647484	-0.0461193	0.00412057	1e-29	0	0	115078	Free_cholesterol_to_total_lipids_ratio_in_small_VLDL_id_met_d_S_VLDL_FC_pct	TRUE	reported	met-d-S_VLDL_FC_pct	1	62534004	G	C	0.735502	0.014648	0.0083365	0.0789024	44745	437331	482076	Sensorineural_hearing_loss_R12	TRUE	reported	24WfaU	2	TRUE	0.352516	0.00108739169227938	125.268902744888	5.78817309123967	1.39782707762414	0.09281731511214	1.26875834623165e-05	0.00108741057039908	TRUE	2.99695566724955e-19	2.08678088051409	0.00108741057039908	1.26875834623165e-05	125.271079895688	0.000496931338559399	0.000970964348853779	0.00108739169227938
rs7679	20	44576502	C	T	0.186404	-0.0590642	0.00507756	1.99986e-33	0	0	115078	Free_cholesterol_to_total_lipids_ratio_in_small_VLDL_id_met_d_S_VLDL_FC_pct	TRUE	reported	met-d-S_VLDL_FC_pct	20	45947863	C	T	0.149019	0.00830205	0.010275	0.4191	44745	437331	482076	Sensorineural_hearing_loss_R12	TRUE	reported	24WfaU	2	TRUE	0.186404	0.00117445359066387	135.310337110509	7.13410646104332	1.72246821586849	0.09281731511214	2.65676140231052e-06	0.00117447397848106	TRUE	2.45304318920115e-23	2.25405522225387	0.00117447397848106	2.65676140231052e-06	135.312688779617	0.000356648372402873	0.00105813889864298	0.00117445359066387
rs7707394	5	74472939	A	G	0.357078	0.034668	0.00411241	1.69981e-17	0	0	115078	Free_cholesterol_to_total_lipids_ratio_in_small_VLDL_id_met_d_S_VLDL_FC_pct	TRUE	reported	met-d-S_VLDL_FC_pct	5	75177114	A	G	0.371909	0.00928726	0.00760193	0.221822	44745	437331	482076	Sensorineural_hearing_loss_R12	TRUE	reported	24WfaU	2	TRUE	0.357078	0.000617169337739351	71.0652379955636	5.27814870359115	1.39505894871153	0.09281731511214	6.1242557138372e-06	0.000617180057410406	TRUE	9.14861297333512e-12	1.18383394975795	0.000617180057410406	6.1242557138372e-06	71.0664730965055	0.000283546201433625	0.000551834631596405	0.000617169337739351
rs77542162	17	67081278	G	A	0.022667	0.129399	0.0132715	1.59993e-23	0	0	115078	Free_cholesterol_to_total_lipids_ratio_in_small_VLDL_id_met_d_S_VLDL_FC_pct	TRUE	reported	met-d-S_VLDL_FC_pct	17	69085137	G	A	0.00680002	-0.0504756	0.0447679	0.259534	44745	437331	482076	Sensorineural_hearing_loss_R12	TRUE	reported	24WfaU	2	TRUE	0.022667	0.000825412215721943	95.0636027954362	31.0831109136098	4.50211064505366	0.09281731511214	5.23031495003948e-06	0.000825426549395317	TRUE	7.49680311757535e-16	1.58360857642618	0.000825426549395317	5.23031495003948e-06	95.0652549836039	3.66012666662925e-05	0.000741871083586593	0.000825412215721943
rs78058190	2	219699999	A	G	0.0501	-0.075745	0.0102081	8.49963e-15	0	0	115078	Free_cholesterol_to_total_lipids_ratio_in_small_VLDL_id_met_d_S_VLDL_FC_pct	TRUE	reported	met-d-S_VLDL_FC_pct	2	218835276	A	G	0.0826823	0.0130764	0.0133643	0.327851	44745	437331	482076	Sensorineural_hearing_loss_R12	TRUE	reported	24WfaU	2	TRUE	0.0501	0.000478209356810899	55.0567485967056	9.27905975448382	3.46290891577985	0.09281731511214	3.94210795910484e-06	0.000478217664028193	TRUE	1.35120726818252e-09	0.917157952192287	0.000478217664028193	3.94210795910484e-06	55.0577054730064	4.55377335873637e-05	0.0005460765775334	0.000478209356810899
rs8103315	19	45254168	A	C	0.135789	0.0596431	0.00590797	2.49977e-23	0	0	115078	Free_cholesterol_to_total_lipids_ratio_in_small_VLDL_id_met_d_S_VLDL_FC_pct	TRUE	reported	met-d-S_VLDL_FC_pct	19	44750911	A	C	0.187384	0.0141657	0.00950231	0.136023	44745	437331	482076	Sensorineural_hearing_loss_R12	TRUE	reported	24WfaU	2	TRUE	0.135789	0.000884844783499984	101.914576887766	6.59761471200355	2.00416943281902	0.09281731511214	9.28776952909814e-06	0.000884860148334	TRUE	3.94095436171962e-16	1.6977349193214	0.000884860148334	9.28776952909814e-06	101.91634814462	0.00020785760733697	0.000834900636098728	0.000884844783499984
rs964184	11	116648917	C	G	0.867255	0.17729	0.00581211	1e-200	0	0	115078	Free_cholesterol_to_total_lipids_ratio_in_small_VLDL_id_met_d_S_VLDL_FC_pct	TRUE	reported	met-d-S_VLDL_FC_pct	11	116778201	C	G	0.855321	0.00851514	0.0104411	0.414763	44745	437331	482076	Sensorineural_hearing_loss_R12	TRUE	reported	24WfaU	2	TRUE	0.132745	0.00802067913851466	930.450517599645	7.24943250320189	1.9716507027256	0.09281731511214	2.72733536293498e-06	0.00802081741837728	TRUE	5.33980684308443e-159	15.499827234422	0.00802081741837728	2.72733536293498e-06	930.466688660815	0.0018616734455318	0.00723708144104549	0.00802067913851466
rs9687846	5	55861894	A	G	0.201407	-0.0438077	0.00491376	4.19952e-19	0	0	115078	Free_cholesterol_to_total_lipids_ratio_in_small_VLDL_id_met_d_S_VLDL_FC_pct	TRUE	reported	met-d-S_VLDL_FC_pct	5	56566067	A	G	0.134138	0.0141301	0.0107997	0.190746	44745	437331	482076	Sensorineural_hearing_loss_R12	TRUE	reported	24WfaU	2	TRUE	0.201407	0.000690209385149975	79.4813940096088	7.49841455448462	1.66690209872576	0.09281731511214	7.04870647548571e-06	0.000690221372584156	TRUE	6.01284495989257e-13	1.32403373655819	0.000690221372584156	7.04870647548571e-06	79.4827753818151	0.00022218297280229	0.000617349300081958	0.000690209385149975
[truncated: 1 more columns]
